# Supplementary material for: Factors Associated with Shooting Accuracy and Wounding Rate of Four Managed Wild Deer Species in the UK, Based on Anonymous Field Records from Deer Stalkers
Source: PLoS One. 2014 Oct 15;9(10):e109698. doi: 10.1371/journal.pone.0109698 (PMC4198128; doi:10.1371/journal.pone.0109698)
Supplement: Dataset S2 — Ten hotdecked datasets appended together for the stepwise selection analysis. (XLSX) [file pone.0109698.s004.xlsx]

## Sheet: Stacked hotdeck datasets 1-10
DataSet	MissHit	WoundKill	StalkerID	StalkerAge	YearsExperience	DeerShot	Qualification	ZeroCheck	ShootingPractice	Calibre	BulletWeight	Energy	ShootingPosition	UseOfRest	Comfort	TimeAvailable	PointOfAim	DistanceToTarget	Light	Weather	WindStrength	WindAngle	KnownArea	HabitatType	GroundVegetation	Concealment	DeerSpecies	DeerSex	DeerAge	AloneOrGroup	AlertState	DeerOrientation
1	1	1	3	50-59	5-14	<10	Deer Stalking Certificate 1	1-12 times per year	1-12 times per year	.27 calibre	125-150	3500-3999J	Standing	Stick(s)	Comfortable/steady	Sufficient time	High neck	20	Quite bright	Fine	11-20 mph	From right	Stalked often	Open woodland	Vegetation <0.5m	Unobscured	Red	Stag/buck	Mature adult	Alone	Unaware of stalker	Facing right
1	1	1	3	50-59	5-14	<10	Deer Stalking Certificate 1	1-12 times per year	1-12 times per year	.27 calibre	125-150	3500-3999J	High seat or vehicle	High seat rail	Comfortable/steady	Sufficient time	High neck	12	Quite bright	Fine	21-30 mph	Head wind	Stalked often	Open/broken ground	Vegetation <0.5m	Unobscured	Roe	Stag/buck	Young (1-2 yrs)	Alone	Unaware of stalker	Facing right
1	1	1	3	50-59	5-14	<10	Deer Stalking Certificate 1	1-12 times per year	1-12 times per year	.27 calibre	125-150	3500-3999J	High seat or vehicle	High seat rail	Comfortable/steady	Very little time	High neck	10	Quite bright	Fog/Mist	0-10 mph	From right	Stalked often	Open/broken ground	Vegetation <0.5m	Unobscured	Roe	Hind/doe	Young (1-2 yrs)	Alone	Looking intently at stalker	Facing left
1	1	1	3	50-59	5-14	<10	Deer Stalking Certificate 1	1-12 times per year	1-12 times per year	.27 calibre	125-150	3500-3999J	High seat or vehicle	High seat rail	Comfortable/steady	Sufficient time	High neck	15	Quite bright	Rain	11-20 mph	Head wind	Stalked often	Open/broken ground	Vegetation <0.5m	Unobscured	Roe	Hind/doe	Young (1-2 yrs)	Alone	Suspicious	Facing left
1	1	1	8	50-59	<5	10-24	None	1-12 times per year	1-12 times per year	.24 calibre	100-125	2500-2999J	Standing	Vertical rest	Comfortable/steady	More than adequate time	Low neck	70	Quite bright	Fine	0-10 mph	No wind	Stalked often	Thick woodland	Woodland	Unobscured	Roe	Stag/buck	Mature adult	Alone	Unaware of stalker	Facing right
1	1	1	8	50-59	<5	10-24	None	1-12 times per year	1-12 times per year	.30 calibre	150+	3000-3499J	High seat or vehicle	High seat rail	Comfortable/steady	Very little time	Chest	79	Twilight	Fine	0-10 mph	No wind	Stalked often	Thick woodland	Woodland	Partially obscured	Roe	Hind/doe	Old	Alone	Unaware of stalker	Facing right
1	1	1	8	50-59	<5	10-24	None	1-12 times per year	1-12 times per year	.24 calibre	100-125	2500-2999J	Standing	Unsupported/freehand	Comfortable/steady	Sufficient time	High neck	40	Quite bright	Fine	0-10 mph	From right	Stalked often	Open woodland	Vegetation <1m	Partially obscured	Roe	Hind/doe	Under 1 yr	Small group (2-4)	Unaware of stalker	Facing right
1	1	0	8	50-59	<5	10-24	None	1-12 times per year	1-12 times per year	.24 calibre	100-125	2500-2999J	Standing	Unsupported/freehand	Comfortable/steady	Sufficient time	Chest	25	Quite bright	Fine	0-10 mph	From right	Stalked often	Open woodland	Vegetation <1m	Partially obscured	Roe	Hind/doe	Under 1 yr	Small group (2-4)	Unaware of stalker	Facing left
1	1	1	8	50-59	<5	10-24	None	1-12 times per year	1-12 times per year	.30 calibre	150+	3000-3499J	High seat or vehicle	Stick(s)	Comfortable/steady	Sufficient time	Chest	125	Dull	Fine	11-20 mph	From right	Stalked often	Open/broken ground	Vegetation <1m	Unobscured	Fallow	Stag/buck	Young (1-2 yrs)	Large group (5-10)	Suspicious	Head-on
1	1	1	8	50-59	<5	10-24	None	1-12 times per year	1-12 times per year	.30 calibre	150+	3000-3499J	Sitting/kneeling/crouching	Vertical rest	Comfortable/steady	Hurried	Chest	90	Very bright	Fine	11-20 mph	Head wind	Stalked often	Open/broken ground	Vegetation <1m	Unobscured	Fallow	Stag/buck	Young (1-2 yrs)	Large group (5-10)	Looking intently at stalker	Facing away
1	1	1	8	50-59	<5	10-24	None	1-12 times per year	1-12 times per year	.24 calibre	100-125	2500-2999J	Standing	Unsupported/freehand	Comfortable/steady	Hurried	Chest	40	Dull	Rain	0-10 mph	From left	Stalked often	Thick woodland	Vegetation <0.5m	Unobscured	Roe	Hind/doe	Mature adult	Small group (2-4)	Unaware of stalker	Facing right
1	1	1	8	50-59	<5	10-24	None	1-12 times per year	1-12 times per year	.30 calibre	150+	3000-3499J	Standing	Unsupported/freehand	Comfortable/steady	Very little time	Chest	75	Twilight	Fine	0-10 mph	No wind	Stalked occasionally	Open woodland	Vegetation <0.5m	Unobscured	Roe	Hind/doe	Under 1 yr	Small group (2-4)	Alert	Facing left
1	1	1	8	50-59	<5	10-24	None	1-12 times per year	1-12 times per year	.30 calibre	150+	3000-3499J	Lying/prone	Flat rest	Comfortable/steady	More than adequate time	Chest	70	Dull	Fine	0-10 mph	From right	Not well known	Bare hillside	Vegetation <0.5m	Unobscured	Red	Hind/doe	Mature adult	Small group (2-4)	Unaware of stalker	Facing right
1	1	0	8	50-59	<5	10-24	None	1-12 times per year	1-12 times per year	.30 calibre	150+	3000-3499J	Lying/prone	Flat rest	Comfortable/steady	More than adequate time	Chest	40	Dull	Fine	0-10 mph	From right	Not well known	Bare hillside	Vegetation <0.5m	Unobscured	Red	Hind/doe	Young (1-2 yrs)	Small group (2-4)	Unaware of stalker	Facing right
1	1	0	8	50-59	<5	10-24	None	1-12 times per year	1-12 times per year	.30 calibre	150+	3000-3499J	Lying/prone	Flat rest	Comfortable/steady	More than adequate time	Chest	30	Dull	Fine	0-10 mph	From right	Not well known	Bare hillside	Vegetation <0.5m	Unobscured	Red	Hind/doe	Young (1-2 yrs)	Small group (2-4)	Unaware of stalker	Facing left
1	1	1	8	50-59	<5	10-24	None	1-12 times per year	1-12 times per year	.24 calibre	100-125	2500-2999J	Standing	Stick(s)	Comfortable/steady	Sufficient time	Chest	90	Dull	Fine	0-10 mph	From left	Stalked occasionally	Thick woodland	Vegetation 1-2m	Partially obscured	Roe	Hind/doe	Young (1-2 yrs)	Small group (2-4)	Unaware of stalker	Facing right
1	1	1	8	50-59	<5	10-24	None	1-12 times per year	1-12 times per year	.24 calibre	100-125	2500-2999J	Standing	Stick(s)	Comfortable/steady	Sufficient time	Low neck	60	Dull	Fine	0-10 mph	From left	Stalked occasionally	Thick woodland	Vegetation 1-2m	Unobscured	Roe	Hind/doe	Mature adult	Small group (2-4)	Unaware of stalker	Head-on
1	1	1	8	50-59	<5	10-24	None	1-12 times per year	1-12 times per year	.24 calibre	100-125	2500-2999J	Standing	Unsupported/freehand	Comfortable/steady	Hurried	Chest	40	Quite bright	Rain	0-10 mph	From behind	Unknown/new area	Thick woodland	Woodland	Partially obscured	Roe	Hind/doe	Under 1 yr	Small group (2-4)	Unaware of stalker	Facing away
1	1	1	8	50-59	<5	10-24	None	1-12 times per year	1-12 times per year	.24 calibre	100-125	2500-2999J	Standing	Stick(s)	Comfortable/steady	More than adequate time	Chest	70	Quite bright	Fine	0-10 mph	From behind	Unknown/new area	Thick woodland	Woodland	Partially obscured	Roe	Hind/doe	Under 1 yr	Small group (2-4)	Unaware of stalker	Facing left
1	1	1	8	50-59	<5	10-24	None	1-12 times per year	1-12 times per year	.24 calibre	100-125	2500-2999J	Sitting/kneeling/crouching	Off elbows	Comfortable/steady	Sufficient time	Low neck	30	Very bright	Fine	11-20 mph	Head wind	Unknown/new area	Thick woodland	Woodland	Partially obscured	Roe	Hind/doe	Under 1 yr	Small group (2-4)	Suspicious	Facing away
1	1	1	8	50-59	<5	10-24	None	1-12 times per year	1-12 times per year	.24 calibre	100-125	2500-2999J	Standing	Vertical rest	Comfortable/steady	More than adequate time	Chest	99	Very bright	Fine	11-20 mph	From right	Unknown/new area	Thick woodland	Woodland	Partially obscured	Roe	Hind/doe	Under 1 yr	Small group (2-4)	Suspicious	Facing right
1	1	1	8	50-59	<5	10-24	None	1-12 times per year	1-12 times per year	.24 calibre	100-125	2500-2999J	Standing	Flat rest	Comfortable/steady	Sufficient time	Chest	65	Very bright	Fine	11-20 mph	From left	Stalked often	Fields	Bare ground	Unobscured	Roe	Stag/buck	Mature adult	Alone	Unaware of stalker	Facing right
1	1	1	8	50-59	<5	10-24	None	1-12 times per year	1-12 times per year	.24 calibre	100-125	2500-2999J	Standing	Unsupported/freehand	Comfortable/steady	Sufficient time	High neck	40	Dull	Rain	0-10 mph	From left	Stalked often	Thick woodland	Vegetation <0.5m	Partially obscured	Roe	Stag/buck	Mature adult	Alone	Unaware of stalker	Facing right
1	1	1	8	50-59	<5	10-24	None	1-12 times per year	1-12 times per year	.24 calibre	100-125	2500-2999J	Standing	Vertical rest	Comfortable/steady	More than adequate time	Chest	120	Very bright	Fine	0-10 mph	From right	Stalked often	Fields	Vegetation <1m	Unobscured	Roe	Stag/buck	Young (1-2 yrs)	Alone	Unaware of stalker	Facing right
1	1	1	8	50-59	<5	10-24	None	1-12 times per year	1-12 times per year	.24 calibre	100-125	2500-2999J	High seat or vehicle	High seat rail	Comfortable/steady	More than adequate time	Chest	220	Very bright	Fine	0-10 mph	From right	Stalked regularly	Open/broken ground	Vegetation <1m	Unobscured	Roe	Stag/buck	Mature adult	Small group (2-4)	Unaware of stalker	Facing right
1	1	1	8	50-59	<5	10-24	None	1-12 times per year	1-12 times per year	.24 calibre	100-125	2500-2999J	High seat or vehicle	High seat rail	Comfortable/steady	Sufficient time	Chest	120	Very bright	Fine	0-10 mph	From right	Stalked regularly	Open/broken ground	Vegetation 1-2m	Partially obscured	Roe	Stag/buck	Mature adult	Small group (2-4)	About to run	Facing left
1	1	1	8	50-59	<5	10-24	None	1-12 times per year	1-12 times per year	.24 calibre	100-125	2500-2999J	Standing	Unsupported/freehand	Comfortable/steady	Hurried	Chest	15	Very bright	Fine	0-10 mph	Head wind	Stalked regularly	Open/broken ground	Vegetation <1m	Partially obscured	Roe	Stag/buck	Old	Small group (2-4)	On the move	Facing right
1	1	1	8	50-59	<5	10-24	None	1-12 times per year	1-12 times per year	.24 calibre	100-125	2500-2999J	Standing	Flat rest	Comfortable/steady	More than adequate time	Chest	147	Twilight	Fine	0-10 mph	No wind	Stalked often	Fields	Vegetation <1m	Partially obscured	Roe	Stag/buck	Mature adult	Alone	Unaware of stalker	Facing left
1	1	1	8	50-59	<5	10-24	None	1-12 times per year	1-12 times per year	.24 calibre	100-125	2500-2999J	Standing	Vertical rest	Comfortable/steady	Sufficient time	Low neck	170	Very bright	Fine	0-10 mph	No wind	Stalked regularly	Thick woodland	Bare ground	Heavily obscured	Red	Stag/buck	Mature adult	Alone	Unaware of stalker	Head-on
1	1	1	8	50-59	<5	10-24	None	1-12 times per year	1-12 times per year	.24 calibre	100-125	2500-2999J	Standing	Unsupported/freehand	Comfortable/steady	Very little time	Chest	25	Very bright	Fine	0-10 mph	No wind	Stalked regularly	Open/broken ground	Vegetation <1m	Partially obscured	Roe	Stag/buck	Young (1-2 yrs)	Alone	Unaware of stalker	Facing left
1	1	1	8	50-59	<5	10-24	None	1-12 times per year	1-12 times per year	.24 calibre	100-125	2500-2999J	High seat or vehicle	High seat rail	Comfortable/steady	More than adequate time	Chest	40	Very bright	Fine	0-10 mph	No wind	Stalked regularly	Fields	Vegetation <1m	Partially obscured	Roe	Stag/buck	Young (1-2 yrs)	Alone	Unaware of stalker	Facing right
1	1	1	8	50-59	<5	10-24	None	1-12 times per year	1-12 times per year	.24 calibre	100-125	2500-2999J	Lying/prone	Flat rest	Comfortable/steady	More than adequate time	Chest	220	Very bright	Rain	0-10 mph	No wind	Stalked regularly	Thick woodland	Bare ground	Unobscured	Red	Stag/buck	Mature adult	Alone	Unaware of stalker	Facing left
1	1	1	8	50-59	<5	10-24	None	1-12 times per year	1-12 times per year	.30 calibre	125-150	2500-2999J	Standing	Stick(s)	Comfortable/steady	Very little time	Chest	90	Quite bright	Fine	0-10 mph	From right	Stalked often	Bare hillside	Vegetation 1-2m	Partially obscured	Red	Stag/buck	Young (1-2 yrs)	Alone	Alert	Facing left
1	1	1	8	50-59	<5	10-24	None	1-12 times per year	1-12 times per year	.24 calibre	100-125	2500-2999J	High seat or vehicle	High seat rail	Comfortable/steady	More than adequate time	Chest	40	Very bright	Fine	0-10 mph	No wind	Stalked often	Open woodland	Vegetation <1m	Unobscured	Roe	Stag/buck	Mature adult	Alone	Suspicious	Head-on
1	1	1	8	50-59	<5	10-24	None	1-12 times per year	1-12 times per year	.24 calibre	100-125	2500-2999J	Lying/prone	Flat rest	Comfortable/steady	More than adequate time	Low neck	100	Very bright	Fine	0-10 mph	No wind	Stalked often	Small woods/fields	Vegetation <0.5m	Unobscured	Roe	Stag/buck	Mature adult	Alone	Unaware of stalker	Facing right
1	1	1	8	50-59	<5	10-24	None	1-12 times per year	1-12 times per year	.24 calibre	100-125	2500-2999J	Standing	Stick(s)	Comfortable/steady	Very little time	Chest	80	Very bright	Fine	0-10 mph	No wind	Stalked often	Fields	Vegetation <0.5m	Unobscured	Roe	Stag/buck	Young (1-2 yrs)	Alone	Unaware of stalker	Facing right
1	1	1	8	50-59	<5	10-24	None	1-12 times per year	1-12 times per year	.24 calibre	100-125	2500-2999J	Standing	Stick(s)	Comfortable/steady	Sufficient time	Chest	55	Dull	Fine	0-10 mph	Head wind	Stalked often	Open/broken ground	Vegetation <1m	Unobscured	Roe	Stag/buck	Old	Alone	On the move	Head-on
1	1	1	8	50-59	<5	10-24	None	1-12 times per year	1-12 times per year	.24 calibre	100-125	2500-2999J	Standing	Unsupported/freehand	Comfortable/steady	Sufficient time	Chest	20	Dull	Fine	0-10 mph	No wind	Stalked often	Open woodland	Vegetation <1m	Partially obscured	Roe	Stag/buck	Mature adult	Alone	Looking intently at stalker	Facing left
1	1	1	8	50-59	<5	10-24	None	1-12 times per year	1-12 times per year	.30 calibre	125-150	2500-2999J	Standing	Unsupported/freehand	Comfortable/steady	Very little time	Chest	134	Dull	Rain	0-10 mph	From left	Stalked regularly	Open/broken ground	Vegetation 1-2m	Partially obscured	Red	Stag/buck	Mature adult	Alone	Suspicious	Facing right
1	1	1	8	50-59	<5	10-24	None	1-12 times per year	1-12 times per year	.24 calibre	100-125	2500-2999J	Sitting/kneeling/crouching	Vertical rest	Comfortable/steady	Very little time	Chest	70	Dull	Rain	11-20 mph	From right	Stalked often	Thick woodland	Woodland	Heavily obscured	Fallow	Hind/doe	Young (1-2 yrs)	Herd (10+)	Unaware of stalker	Facing right
1	1	1	8	50-59	<5	10-24	None	1-12 times per year	1-12 times per year	.24 calibre	100-125	2500-2999J	High seat or vehicle	High seat rail	Comfortable/steady	More than adequate time	Chest	106	Dull	Rain	0-10 mph	From behind	Stalked often	Thick woodland	Woodland	Heavily obscured	Fallow	Hind/doe	Young (1-2 yrs)	Herd (10+)	Looking intently at stalker	Facing left
1	1	1	16	50-59	<5	<10	Deer Stalking Certificate 1	1-12 times per year	1-12 times per year	.27 calibre	125-150	3000-3499J	Sitting/kneeling/crouching	Unsupported/freehand	Comfortable/steady	Hurried	Chest	40	Quite bright	Rain	11-20 mph	From behind	Stalked often	Small woods/fields	Vegetation <0.5m	Unobscured	Red	Hind/doe	Under 1 yr	Large group (5-10)	Looking intently at stalker	Facing right
1	1	1	16	50-59	<5	<10	Deer Stalking Certificate 1	1-12 times per year	1-12 times per year	.27 calibre	125-150	3000-3499J	Sitting/kneeling/crouching	Unsupported/freehand	Comfortable/steady	Hurried	Chest	70	Quite bright	Rain	11-20 mph	From behind	Stalked often	Small woods/fields	Vegetation <0.5m	Unobscured	Red	Hind/doe	Mature adult	Large group (5-10)	About to run	Facing right
1	0		16	50-59	<5	<10	Deer Stalking Certificate 1	1-12 times per year	1-12 times per year	.27 calibre	125-150	3000-3499J	Standing	Flat rest	Comfortable/steady	Hurried	Chest	100	Dull	Fine	0-10 mph	Head wind	Stalked regularly	Fields	Bare ground	Unobscured	Red	Stag/buck	Young (1-2 yrs)	Alone	Looking intently at stalker	Facing right
1	1	1	16	50-59	<5	<10	Deer Stalking Certificate 1	1-12 times per year	1-12 times per year	.27 calibre	125-150	3000-3499J	Standing	Flat rest	Comfortable/steady	Very little time	Low neck	50	Quite dark	Fine	0-10 mph	From left	Stalked regularly	Fields	Bare ground	Unobscured	Red	Hind/doe	Old	Large group (5-10)	Unaware of stalker	Facing left
1	1	1	16	50-59	<5	<10	Deer Stalking Certificate 1	1-12 times per year	1-12 times per year	.27 calibre	125-150	3000-3499J	Standing	Vertical rest	Comfortable/steady	More than adequate time	Chest	80	Quite bright	Fine	0-10 mph	From left	Stalked often	Open woodland	Woodland	Unobscured	Red	Stag/buck	Under 1 yr	Alone	Unaware of stalker	Facing left
1	1	1	16	50-59	<5	<10	Deer Stalking Certificate 1	1-12 times per year	1-12 times per year	.27 calibre	125-150	3000-3499J	Standing	Vertical rest	Comfortable/steady	More than adequate time	Chest	90	Quite bright	Fine	0-10 mph	From left	Stalked often	Open woodland	Woodland	Unobscured	Red	Stag/buck	Under 1 yr	Large group (5-10)	Unaware of stalker	Head-on
1	1	1	16	50-59	<5	<10	Deer Stalking Certificate 1	1-12 times per year	1-12 times per year	.27 calibre	125-150	3000-3499J	Lying/prone	Off elbows	Comfortable/steady	Sufficient time	Chest	120	Quite bright	Fine	11-20 mph	From left	Not well known	Open/broken ground	Vegetation <0.5m	Unobscured	Red	Hind/doe	Young (1-2 yrs)	Small group (2-4)	Suspicious	Facing left
1	1	1	16	50-59	<5	<10	Deer Stalking Certificate 1	1-12 times per year	1-12 times per year	.27 calibre	125-150	3000-3499J	Lying/prone	Flat rest	Comfortable/steady	Very little time	Low neck	60	Quite bright	Fine	11-20 mph	From left	Not well known	Open/broken ground	Vegetation <0.5m	Unobscured	Red	Stag/buck	Mature adult	Small group (2-4)	Suspicious	Facing right
1	1	1	16	50-59	<5	<10	Deer Stalking Certificate 1	1-12 times per year	1-12 times per year	.27 calibre	125-150	3000-3499J	Standing	Vertical rest	Comfortable/steady	Hurried	Chest	80	Quite bright	Fine	0-10 mph	No wind	Stalked often	Fields	Bare ground	Unobscured	Red	Hind/doe	Young (1-2 yrs)	Small group (2-4)	Looking intently at stalker	Facing left
1	1	0	16	50-59	<5	<10	Deer Stalking Certificate 1	1-12 times per year	1-12 times per year	.27 calibre	125-150	3000-3499J	Standing	Flat rest	Comfortable/steady	Very little time	Chest	110	Quite bright	Fine	0-10 mph	Head wind	Stalked often	Fields	Bare ground	Unobscured	Red	Hind/doe	Mature adult	Herd (10+)	Suspicious	Facing right
1	1	1	19	<40	<5	<10	None	More than once per month	More than once per month	.24 calibre	100-125	2500-2999J	High seat or vehicle	High seat rail	Comfortable/steady	Very little time	Chest	90	Very bright	Fog/Mist	0-10 mph	From left	Not well known	Thick woodland	Vegetation <1m	Unobscured	Roe	Stag/buck	Mature adult	Small group (2-4)	Unaware of stalker	Facing left
1	1	1	19	<40	<5	<10	None	More than once per month	More than once per month	.24 calibre	100-125	2500-2999J	High seat or vehicle	High seat rail	Comfortable/steady	More than adequate time	Chest	100	Very bright	Fine	11-20 mph	From left	Stalked often	Open/broken ground	Vegetation <0.5m	Unobscured	Roe	Stag/buck	Young (1-2 yrs)	Alone	Unaware of stalker	Facing left
1	1	1	19	<40	<5	<10	None	More than once per month	More than once per month	.24 calibre	100-125	2500-2999J	Lying/prone	Flat rest	Comfortable/steady	Sufficient time	Chest	190	Very bright	Fine	0-10 mph	From left	Stalked regularly	Open/broken ground	Vegetation <0.5m	Unobscured	Roe	Stag/buck	Young (1-2 yrs)	Small group (2-4)	Unaware of stalker	Facing right
1	1	1	19	<40	<5	<10	None	More than once per month	More than once per month	.24 calibre	100-125	2500-2999J	High seat or vehicle	High seat rail	Comfortable/steady	Very little time	Chest	170	Very bright	Fine	11-20 mph	From left	Stalked often	Open/broken ground	Vegetation <0.5m	Unobscured	Roe	Stag/buck	Mature adult	Alone	Unaware of stalker	Facing right
1	1	1	19	<40	<5	<10	None	More than once per month	More than once per month	.24 calibre	100-125	2500-2999J	High seat or vehicle	High seat rail	Comfortable/steady	Hurried	Chest	30	Very bright	Rain	0-10 mph	From left	Stalked often	Open/broken ground	Vegetation <0.5m	Unobscured	Roe	Stag/buck	Old	Alone	About to run	Facing right
1	1	1	19	<40	<5	<10	None	More than once per month	More than once per month	.24 calibre	100-125	2500-2999J	High seat or vehicle	High seat rail	Comfortable/steady	Very little time	Chest	80	Very bright	Fine	0-10 mph	From left	Stalked often	Open/broken ground	Vegetation <0.5m	Unobscured	Roe	Stag/buck	Young (1-2 yrs)	Alone	Unaware of stalker	Facing left
1	1	1	19	<40	<5	<10	None	More than once per month	More than once per month	.24 calibre	100-125	2500-2999J	Lying/prone	Off elbows	Comfortable/steady	More than adequate time	Chest	75	Very bright	Hail/Snow	0-10 mph	From left	Stalked often	Open/broken ground	Vegetation <0.5m	Unobscured	Roe	Stag/buck	Old	Alone	Unaware of stalker	Facing left
1	1	1	19	<40	<5	<10	None	More than once per month	More than once per month	.24 calibre	100-125	2500-2999J	High seat or vehicle	High seat rail	Comfortable/steady	Very little time	Chest	80	Very bright	Fog/Mist	0-10 mph	From left	Stalked often	Open/broken ground	Vegetation <0.5m	Unobscured	Roe	Stag/buck	Mature adult	Small group (2-4)	Unaware of stalker	Facing right
1	1	1	19	<40	<5	<10	None	More than once per month	More than once per month	.24 calibre	100-125	2500-2999J	Standing	Unsupported/freehand	Comfortable/steady	Hurried	Chest	100	Quite bright	Fine	0-10 mph	From left	Stalked often	Open/broken ground	Bare ground	Unobscured	Roe	Stag/buck	Young (1-2 yrs)	Alone	On the move	Facing right
1	1	1	19	<40	<5	<10	None	More than once per month	More than once per month	.24 calibre	100-125	2500-2999J	Standing	Stick(s)	Comfortable/steady	More than adequate time	Chest	75	Quite bright	Rain	11-20 mph	Head wind	Stalked often	Open/broken ground	Vegetation <0.5m	Unobscured	Roe	Stag/buck	Old	Small group (2-4)	Unaware of stalker	Facing right
1	1	1	19	<40	<5	<10	None	More than once per month	More than once per month	.24 calibre	100-125	2500-2999J	Standing	Unsupported/freehand	Uncomfortable/unsteady	Hurried	Low neck	85	Dull	Rain	11-20 mph	From left	Stalked often	Fields	Vegetation <0.5m	Unobscured	Roe	Stag/buck	Young (1-2 yrs)	Alone	On the move	Facing right
1	1	1	19	<40	<5	<10	None	More than once per month	More than once per month	.24 calibre	100-125	2500-2999J	Standing	Stick(s)	Comfortable/steady	Very little time	Low neck	40	Dull	Fine	11-20 mph	Head wind	Not well known	Thick woodland	Vegetation <1m	Unobscured	Roe	Hind/doe	Young (1-2 yrs)	Alone	Unaware of stalker	Facing right
1	1	1	19	<40	<5	<10	None	More than once per month	More than once per month	.24 calibre	100-125	2500-2999J	Lying/prone	Flat rest	Comfortable/steady	More than adequate time	Chest	200	Quite bright	Rain	0-10 mph	From left	Stalked often	Fields	Bare ground	Unobscured	Roe	Hind/doe	Young (1-2 yrs)	Alone	Unaware of stalker	Facing left
1	1	1	19	<40	<5	<10	None	More than once per month	More than once per month	.24 calibre	100-125	2500-2999J	Standing	Stick(s)	Comfortable/steady	More than adequate time	Low neck	100	Dull	Fine	0-10 mph	From left	Unknown/new area	Fields	Bare ground	Unobscured	Fallow	Stag/buck	Mature adult	Large group (5-10)	Unaware of stalker	Facing right
1	0		19	<40	<5	<10	None	More than once per month	More than once per month	.24 calibre	100-125	2500-2999J	Standing	Stick(s)	Uncomfortable/unsteady	More than adequate time	Chest	120	Dull	Rain	11-20 mph	Head wind	Unknown/new area	Fields	Bare ground	Unobscured	Roe	Stag/buck	Young (1-2 yrs)	Alone	Suspicious	Facing left
1	1	1	19	<40	<5	<10	None	More than once per month	More than once per month	.24 calibre	100-125	2500-2999J	Standing	Stick(s)	Comfortable/steady	Very little time	Chest	50	Dull	Fine	0-10 mph	From left	Stalked often	Open/broken ground	Vegetation <0.5m	Unobscured	Roe	Stag/buck	Under 1 yr	Alone	Unaware of stalker	Facing left
1	1	1	19	<40	<5	<10	None	More than once per month	More than once per month	.24 calibre	100-125	2500-2999J	Standing	Stick(s)	Comfortable/steady	Very little time	Chest	80	Dull	Rain	11-20 mph	From behind	Stalked often	Thick woodland	Vegetation 1-2m	Unobscured	Roe	Stag/buck	Under 1 yr	Small group (2-4)	Suspicious	Facing right
1	1	1	19	<40	<5	<10	None	More than once per month	More than once per month	.24 calibre	100-125	2500-2999J	Standing	Stick(s)	Comfortable/steady	Very little time	Low neck	80	Dull	Fine	0-10 mph	From behind	Stalked often	Fields	Vegetation <1m	Unobscured	Roe	Stag/buck	Young (1-2 yrs)	Small group (2-4)	Looking intently at stalker	Facing right
1	1	1	19	<40	<5	<10	None	More than once per month	More than once per month	.24 calibre	100-125	2500-2999J	Standing	Stick(s)	Comfortable/steady	Very little time	Chest	75	Quite bright	Fine	11-20 mph	From behind	Stalked often	Open/broken ground	Vegetation <1m	Unobscured	Roe	Stag/buck	Under 1 yr	Small group (2-4)	Unaware of stalker	Facing right
1	1	1	19	<40	<5	<10	None	More than once per month	More than once per month	.24 calibre	100-125	2500-2999J	High seat or vehicle	High seat rail	Uncomfortable/unsteady	Hurried	Chest	30	Quite bright	Fine	0-10 mph	From behind	Stalked often	Fields	Vegetation <1m	Unobscured	Roe	Stag/buck	Old	Alone	On the move	Facing right
1	1	1	19	<40	<5	<10	None	More than once per month	More than once per month	.24 calibre	100-125	2500-2999J	Standing	Stick(s)	Comfortable/steady	Sufficient time	Chest	150	Dull	Fine	11-20 mph	From behind	Stalked often	Fields	Vegetation <0.5m	Unobscured	Roe	Stag/buck	Young (1-2 yrs)	Large group (5-10)	Unaware of stalker	Facing left
1	1	1	19	<40	<5	<10	None	More than once per month	More than once per month	.24 calibre	100-125	2500-2999J	High seat or vehicle	High seat rail	Comfortable/steady	Hurried	Chest	80	Dull	Fine	11-20 mph	From left	Stalked occasionally	Thick woodland	Vegetation <1m	Unobscured	Muntjac	Stag/buck	Young (1-2 yrs)	Small group (2-4)	Unaware of stalker	Facing left
1	1	1	19	<40	<5	<10	None	More than once per month	More than once per month	.24 calibre	100-125	2500-2999J	High seat or vehicle	High seat rail	Comfortable/steady	Hurried	Chest	80	Dull	Fine	11-20 mph	From left	Stalked occasionally	Thick woodland	Vegetation <1m	Unobscured	Muntjac	Hind/doe	Under 1 yr	Small group (2-4)	Alert	Facing left
1	1	1	19	<40	<5	<10	None	More than once per month	More than once per month	.24 calibre	100-125	2500-2999J	High seat or vehicle	High seat rail	Comfortable/steady	Very little time	Chest	50	Dull	Fine	0-10 mph	From right	Unknown/new area	Thick woodland	Woodland	Unobscured	Muntjac	Stag/buck	Mature adult	Alone	Suspicious	Facing left
1	1	1	19	<40	<5	<10	None	More than once per month	More than once per month	.24 calibre	100-125	2500-2999J	High seat or vehicle	High seat rail	Comfortable/steady	Hurried	Low neck	55	Dull	Fine	0-10 mph	From right	Unknown/new area	Thick woodland	Woodland	Unobscured	Fallow	Stag/buck	Young (1-2 yrs)	Alone	Suspicious	Facing right
1	1	1	19	<40	<5	<10	None	More than once per month	More than once per month	.24 calibre	100-125	2500-2999J	High seat or vehicle	High seat rail	Comfortable/steady	Hurried	Low neck	55	Dull	Fine	0-10 mph	From right	Unknown/new area	Thick woodland	Woodland	Unobscured	Muntjac	Stag/buck	Mature adult	Alone	Unaware of stalker	Facing right
1	1	1	19	<40	<5	<10	None	More than once per month	More than once per month	.24 calibre	100-125	2500-2999J	High seat or vehicle	High seat rail	Comfortable/steady	Hurried	Chest	55	Dull	Rain	0-10 mph	From left	Unknown/new area	Thick woodland	Woodland	Unobscured	Muntjac	Hind/doe	Under 1 yr	Alone	About to run	Facing right
1	1	1	19	<40	<5	<10	None	More than once per month	More than once per month	.24 calibre	100-125	2500-2999J	High seat or vehicle	High seat rail	Comfortable/steady	Hurried	Low neck	110	Dull	Fine	21-30 mph	From right	Stalked often	Fields	Vegetation <0.5m	Unobscured	Roe	Stag/buck	Mature adult	Large group (5-10)	Suspicious	Facing right
1	1	1	19	<40	<5	<10	None	More than once per month	More than once per month	.24 calibre	100-125	2500-2999J	Standing	Stick(s)	Comfortable/steady	Hurried	Chest	75	Dull	Fine	11-20 mph	From behind	Stalked often	Fields	Vegetation <0.5m	Partially obscured	Roe	Hind/doe	Under 1 yr	Small group (2-4)	Suspicious	Facing left
1	1	1	19	<40	<5	<10	None	More than once per month	More than once per month	.24 calibre	100-125	2500-2999J	High seat or vehicle	High seat rail	Comfortable/steady	Hurried	Chest	30	Quite bright	Fine	0-10 mph	From behind	Stalked often	Fields	Vegetation <0.5m	Unobscured	Roe	Hind/doe	Mature adult	Small group (2-4)	Suspicious	Facing right
1	1	1	19	<40	<5	<10	None	More than once per month	More than once per month	.24 calibre	100-125	2500-2999J	High seat or vehicle	High seat rail	Comfortable/steady	Hurried	Chest	35	Quite bright	Fine	0-10 mph	From behind	Stalked often	Fields	Vegetation <0.5m	Unobscured	Roe	Hind/doe	Under 1 yr	Small group (2-4)	Suspicious	Facing right
1	1	1	19	<40	<5	<10	None	More than once per month	More than once per month	.24 calibre	100-125	2500-2999J	High seat or vehicle	High seat rail	Comfortable/steady	Very little time	Chest	100	Twilight	Fine	11-20 mph	From left	Stalked often	Small woods/fields	Bare ground	Unobscured	Roe	Hind/doe	Young (1-2 yrs)	Small group (2-4)	Alert	Facing left
1	1	1	19	<40	<5	<10	None	More than once per month	More than once per month	.24 calibre	100-125	2500-2999J	High seat or vehicle	High seat rail	Comfortable/steady	Hurried	Chest	100	Twilight	Fine	11-20 mph	From behind	Stalked often	Small woods/fields	Bare ground	Unobscured	Roe	Hind/doe	Mature adult	Small group (2-4)	About to run	Facing right
1	1	1	19	<40	<5	<10	None	More than once per month	More than once per month	.24 calibre	100-125	2500-2999J	Standing	Stick(s)	Comfortable/steady	Sufficient time	Chest	210	Very bright	Rain	0-10 mph	Head wind	Stalked often	Small woods/fields	Vegetation <0.5m	Unobscured	Roe	Hind/doe	Mature adult	Small group (2-4)	Alert	Facing right
1	1	1	19	<40	<5	<10	None	More than once per month	More than once per month	.24 calibre	100-125	2500-2999J	High seat or vehicle	High seat rail	Comfortable/steady	Very little time	Chest	100	Twilight	Fine	11-20 mph	From behind	Stalked often	Small woods/fields	Vegetation <0.5m	Unobscured	Roe	Hind/doe	Mature adult	Herd (10+)	On the move	Facing right
1	0		19	<40	<5	<10	None	More than once per month	More than once per month	.24 calibre	100-125	2500-2999J	High seat or vehicle	High seat rail	Comfortable/steady	Very little time	Chest	80	Twilight	Fine	11-20 mph	Head wind	Stalked often	Thick woodland	Thicket	Partially obscured	Roe	Hind/doe	Young (1-2 yrs)	Small group (2-4)	Suspicious	Facing right
1	1	1	19	<40	<5	<10	None	More than once per month	More than once per month	.24 calibre	100-125	2500-2999J	High seat or vehicle	High seat rail	Comfortable/steady	Sufficient time	Chest	200	Twilight	Fine	11-20 mph	Head wind	Stalked often	Small woods/fields	Bare ground	Unobscured	Roe	Hind/doe	Mature adult	Large group (5-10)	Alert	Facing left
1	1	1	19	<40	<5	<10	None	More than once per month	More than once per month	.24 calibre	100-125	2500-2999J	High seat or vehicle	High seat rail	Comfortable/steady	Hurried	Chest	205	Twilight	Fine	11-20 mph	Head wind	Stalked often	Small woods/fields	Bare ground	Unobscured	Roe	Hind/doe	Under 1 yr	Large group (5-10)	About to run	Facing right
1	1	1	19	<40	<5	<10	None	More than once per month	More than once per month	.24 calibre	100-125	2500-2999J	Standing	Stick(s)	Comfortable/steady	More than adequate time	Chest	50	Quite dark	Rain	11-20 mph	Head wind	Stalked often	Thick woodland	Woodland	Unobscured	Roe	Hind/doe	Young (1-2 yrs)	Small group (2-4)	Suspicious	Facing right
1	1	1	19	<40	<5	<10	None	More than once per month	More than once per month	.24 calibre	100-125	2500-2999J	High seat or vehicle	Unsupported/freehand	Uncomfortable/unsteady	Hurried	High neck	6	Quite dark	Fine	11-20 mph	From behind	Stalked often	Thick woodland	Woodland	Unobscured	Roe	Hind/doe	Young (1-2 yrs)	Small group (2-4)	Unaware of stalker	Facing away
1	0		19	<40	<5	<10	None	More than once per month	More than once per month	.24 calibre	100-125	2500-2999J	Sitting/kneeling/crouching	Off elbows	Comfortable/steady	Very little time	Chest	187	Dull	Fine	11-20 mph	Head wind	Stalked often	Fields	Bare ground	Unobscured	Roe	Hind/doe	Young (1-2 yrs)	Small group (2-4)	Suspicious	Facing right
1	1	1	19	<40	<5	<10	None	More than once per month	More than once per month	.24 calibre	100-125	2500-2999J	High seat or vehicle	High seat rail	Comfortable/steady	More than adequate time	Chest	185	Quite bright	Fine	0-10 mph	From behind	Stalked often	Open/broken ground	Vegetation <0.5m	Partially obscured	Roe	Stag/buck	Mature adult	Alone	Unaware of stalker	Facing left
1	1	1	19	<40	<5	<10	None	More than once per month	More than once per month	.24 calibre	100-125	2500-2999J	Standing	Stick(s)	Comfortable/steady	More than adequate time	Chest	165	Quite bright	Fine	0-10 mph	Head wind	Stalked often	Open/broken ground	Vegetation <0.5m	Unobscured	Roe	Stag/buck	Under 1 yr	Alone	Unaware of stalker	Facing right
1	1	1	19	<40	<5	<10	None	More than once per month	More than once per month	.24 calibre	100-125	2500-2999J	High seat or vehicle	High seat rail	Comfortable/steady	Hurried	Chest	80	Quite bright	Fine	0-10 mph	Head wind	Stalked often	Fields	Vegetation <0.5m	Unobscured	Roe	Stag/buck	Mature adult	Alone	About to run	Facing right
1	1	1	19	<40	<5	<10	None	More than once per month	More than once per month	.24 calibre	100-125	2500-2999J	Standing	Stick(s)	Comfortable/steady	Very little time	Chest	110	Quite bright	Fine	0-10 mph	From behind	Stalked often	Fields	Vegetation <0.5m	Unobscured	Roe	Stag/buck	Young (1-2 yrs)	Small group (2-4)	Unaware of stalker	Facing right
1	1	1	19	<40	<5	<10	None	More than once per month	More than once per month	.24 calibre	100-125	2500-2999J	Standing	Unsupported/freehand	Comfortable/steady	Hurried	Chest	60	Quite bright	Fine	0-10 mph	From right	Stalked occasionally	Fields	Vegetation <0.5m	Unobscured	Roe	Stag/buck	Young (1-2 yrs)	Alone	On the move	Facing right
1	1	1	19	<40	<5	<10	None	More than once per month	More than once per month	.24 calibre	100-125	2500-2999J	High seat or vehicle	High seat rail	Comfortable/steady	More than adequate time	Chest	150	Quite bright	Rain	0-10 mph	From left	Stalked often	Fields	Vegetation <0.5m	Partially obscured	Roe	Stag/buck	Mature adult	Large group (5-10)	Unaware of stalker	Facing left
1	1	1	19	<40	<5	<10	None	More than once per month	More than once per month	.24 calibre	100-125	2500-2999J	Standing	Stick(s)	Comfortable/steady	Very little time	Chest	70	Quite bright	Fine	0-10 mph	From behind	Stalked often	Open/broken ground	Vegetation <0.5m	Unobscured	Roe	Stag/buck	Under 1 yr	Small group (2-4)	Unaware of stalker	Facing right
1	1	1	19	<40	<5	<10	None	More than once per month	More than once per month	.24 calibre	100-125	2500-2999J	High seat or vehicle	High seat rail	Comfortable/steady	Sufficient time	Chest	100	Quite bright	Fine	0-10 mph	From behind	Stalked often	Open/broken ground	Vegetation <0.5m	Partially obscured	Roe	Stag/buck	Young (1-2 yrs)	Small group (2-4)	Alert	Facing left
1	1	1	19	<40	<5	<10	None	More than once per month	More than once per month	.24 calibre	100-125	2500-2999J	Standing	Stick(s)	Comfortable/steady	Sufficient time	Low neck	80	Quite bright	Fine	0-10 mph	From right	Stalked often	Open/broken ground	Vegetation <0.5m	Unobscured	Roe	Stag/buck	Mature adult	Small group (2-4)	Unaware of stalker	Facing right
1	1	1	19	<40	<5	<10	None	More than once per month	More than once per month	.24 calibre	100-125	2500-2999J	Standing	Stick(s)	Comfortable/steady	Sufficient time	Chest	70	Quite bright	Rain	0-10 mph	From right	Stalked often	Open/broken ground	Vegetation <0.5m	Unobscured	Roe	Stag/buck	Under 1 yr	Small group (2-4)	Unaware of stalker	Facing right
1	1	1	19	<40	<5	<10	None	More than once per month	More than once per month	.24 calibre	100-125	2500-2999J	Standing	Unsupported/freehand	Comfortable/steady	Hurried	Chest	30	Quite bright	Fog/Mist	11-20 mph	Head wind	Not well known	Thick woodland	Woodland	Heavily obscured	Roe	Stag/buck	Under 1 yr	Alone	Suspicious	Facing right
1	1	1	19	<40	<5	<10	None	More than once per month	More than once per month	.24 calibre	100-125	2500-2999J	High seat or vehicle	High seat rail	Comfortable/steady	Sufficient time	Chest	110	Quite bright	Fine	11-20 mph	Head wind	Stalked often	Open/broken ground	Vegetation <0.5m	Partially obscured	Roe	Stag/buck	Young (1-2 yrs)	Small group (2-4)	Unaware of stalker	Head-on
1	1	1	19	<40	<5	<10	None	More than once per month	More than once per month	.24 calibre	100-125	2500-2999J	High seat or vehicle	High seat rail	Comfortable/steady	Sufficient time	Chest	156	Dull	Rain	0-10 mph	From behind	Stalked often	Open/broken ground	Vegetation <0.5m	Partially obscured	Roe	Stag/buck	Under 1 yr	Small group (2-4)	Unaware of stalker	Facing left
1	1	1	19	<40	<5	<10	None	More than once per month	More than once per month	.24 calibre	100-125	2500-2999J	Standing	Stick(s)	Comfortable/steady	Hurried	High neck	75	Quite bright	Fine	0-10 mph	No wind	Stalked often	Open/broken ground	Vegetation <0.5m	Unobscured	Roe	Stag/buck	Mature adult	Alone	Unaware of stalker	Facing away
1	1	1	19	<40	<5	<10	None	More than once per month	More than once per month	.24 calibre	100-125	2500-2999J	High seat or vehicle	High seat rail	Comfortable/steady	Hurried	Chest	90	Quite bright	Fine	0-10 mph	From behind	Stalked often	Fields	Vegetation <1m	Partially obscured	Roe	Stag/buck	Mature adult	Alone	Suspicious	Facing left
1	1	1	19	<40	<5	<10	None	More than once per month	More than once per month	.24 calibre	100-125	2500-2999J	Standing	Stick(s)	Comfortable/steady	Very little time	Chest	150	Dull	Fine	0-10 mph	From behind	Stalked often	Fields	Vegetation <0.5m	Unobscured	Roe	Stag/buck	Young (1-2 yrs)	Alone	Unaware of stalker	Facing right
1	1	1	22	<40	5-14	25+	Deer Stalking Certificate 2	More than once per month	1-12 times per year	.30 calibre	150+	3000-3499J	Standing	Stick(s)	Comfortable/steady	More than adequate time	Chest	120	Quite dark	Fine	0-10 mph	From behind	Stalked occasionally	Fields	Vegetation <0.5m	Unobscured	Roe	Stag/buck	Mature adult	Large group (5-10)	Unaware of stalker	Facing right
1	1	1	22	<40	5-14	25+	Deer Stalking Certificate 2	More than once per month	1-12 times per year	.30 calibre	150+	3000-3499J	Standing	Stick(s)	Comfortable/steady	More than adequate time	Chest	100	Quite bright	Fine	21-30 mph	From right	Stalked often	Fields	Vegetation <0.5m	Unobscured	Red	Stag/buck	Young (1-2 yrs)	Large group (5-10)	Unaware of stalker	Facing right
1	1	1	22	<40	5-14	25+	Deer Stalking Certificate 2	More than once per month	1-12 times per year	.30 calibre	150+	3000-3499J	Lying/prone	Bipod	Comfortable/steady	Sufficient time	Chest	120	Dull	Hail/Snow	31-40 mph	From left	Unknown/new area	Thick woodland	Vegetation <0.5m	Unobscured	Red	Stag/buck	Young (1-2 yrs)	Alone	Looking intently at stalker	Facing left
1	1	1	22	<40	5-14	25+	Deer Stalking Certificate 2	More than once per month	1-12 times per year	.30 calibre	150+	3000-3499J	High seat or vehicle	High seat rail	Uncomfortable/unsteady	Sufficient time	Chest	120	Quite dark	Fine	0-10 mph	Head wind	Stalked often	Open woodland	Vegetation 1-2m	Unobscured	Roe	Hind/doe	Mature adult	Small group (2-4)	Unaware of stalker	Facing right
1	1	1	22	<40	5-14	25+	Deer Stalking Certificate 2	More than once per month	1-12 times per year	.30 calibre	150+	3000-3499J	High seat or vehicle	High seat rail	Uncomfortable/unsteady	Sufficient time	Chest	120	Quite dark	Fine	0-10 mph	Head wind	Stalked often	Open woodland	Vegetation 1-2m	Unobscured	Roe	Hind/doe	Under 1 yr	Small group (2-4)	Suspicious	Facing right
1	1	1	22	<40	5-14	25+	Deer Stalking Certificate 2	More than once per month	1-12 times per year	.30 calibre	150+	3000-3499J	High seat or vehicle	High seat rail	Comfortable/steady	Hurried	Chest	110	Quite dark	Fine	0-10 mph	Head wind	Stalked often	Open woodland	Vegetation 1-2m	Unobscured	Roe	Hind/doe	Under 1 yr	Small group (2-4)	About to run	Facing left
1	1	1	22	<40	5-14	25+	Deer Stalking Certificate 2	More than once per month	1-12 times per year	.30 calibre	150+	3000-3499J	High seat or vehicle	High seat rail	Comfortable/steady	More than adequate time	Chest	40	Dull	Fine	0-10 mph	From left	Stalked often	Thick woodland	Vegetation <0.5m	Partially obscured	Muntjac	Hind/doe	Mature adult	Alone	Unaware of stalker	Facing left
1	1	0	22	<40	5-14	25+	Deer Stalking Certificate 2	More than once per month	1-12 times per year	.30 calibre	150+	3000-3499J	Standing	Stick(s)	Comfortable/steady	More than adequate time	High neck	50	Very bright	Fine	0-10 mph	From left	Stalked regularly	Fields	Vegetation <0.5m	Unobscured	Roe	Hind/doe	Mature adult	Alone	Unaware of stalker	Head-on
1	1	1	22	<40	5-14	25+	Deer Stalking Certificate 2	More than once per month	1-12 times per year	.30 calibre	150+	3000-3499J	Standing	Stick(s)	Comfortable/steady	More than adequate time	Chest	50	Dull	Rain	11-20 mph	From behind	Not well known	Fields	Vegetation <0.5m	Unobscured	Roe	Hind/doe	Mature adult	Small group (2-4)	Unaware of stalker	Facing right
1	1	1	22	<40	5-14	25+	Deer Stalking Certificate 2	More than once per month	1-12 times per year	.30 calibre	150+	3000-3499J	Standing	Stick(s)	Comfortable/steady	More than adequate time	Chest	70	Quite dark	Fine	11-20 mph	Head wind	Not well known	Fields	Vegetation <0.5m	Unobscured	Roe	Hind/doe	Mature adult	Small group (2-4)	Unaware of stalker	Facing right
1	1	1	22	<40	5-14	25+	Deer Stalking Certificate 2	More than once per month	1-12 times per year	.30 calibre	150+	3000-3499J	Lying/prone	Bipod	Comfortable/steady	More than adequate time	High neck	100	Very bright	Fine	11-20 mph	From right	Stalked regularly	Fields	Vegetation <0.5m	Unobscured	Roe	Hind/doe	Mature adult	Small group (2-4)	Unaware of stalker	Facing right
1	1	1	22	<40	5-14	25+	Deer Stalking Certificate 2	More than once per month	1-12 times per year	.30 calibre	150+	3000-3499J	Lying/prone	Bipod	Comfortable/steady	Sufficient time	Chest	100	Very bright	Fine	11-20 mph	From right	Stalked regularly	Fields	Vegetation <0.5m	Unobscured	Roe	Hind/doe	Under 1 yr	Small group (2-4)	Suspicious	Facing right
1	1	1	22	<40	5-14	25+	Deer Stalking Certificate 2	More than once per month	1-12 times per year	.30 calibre	150+	3000-3499J	Sitting/kneeling/crouching	Stick(s)	Comfortable/steady	More than adequate time	Head	65	Quite bright	Rain	11-20 mph	From left	Stalked often	Thick woodland	Vegetation <1m	Partially obscured	Red	Stag/buck	Mature adult	Large group (5-10)	Unaware of stalker	Facing right
1	1	1	22	<40	5-14	25+	Deer Stalking Certificate 2	More than once per month	1-12 times per year	.30 calibre	150+	3000-3499J	Standing	Stick(s)	Comfortable/steady	Very little time	Chest	150	Quite bright	Fine	0-10 mph	From left	Stalked regularly	Fields	Vegetation <0.5m	Partially obscured	Roe	Stag/buck	Young (1-2 yrs)	Alone	About to run	Head-on
1	1	1	22	<40	5-14	25+	Deer Stalking Certificate 2	More than once per month	1-12 times per year	.30 calibre	150+	3000-3499J	Standing	Stick(s)	Comfortable/steady	Hurried	Low neck	40	Quite bright	Fine	0-10 mph	From right	Stalked regularly	Fields	Vegetation <0.5m	Partially obscured	Roe	Stag/buck	Young (1-2 yrs)	Small group (2-4)	About to run	Facing right
1	1	1	22	<40	5-14	25+	Deer Stalking Certificate 2	More than once per month	1-12 times per year	.30 calibre	150+	3000-3499J	Lying/prone	Bipod	Comfortable/steady	Very little time	Chest	100	Quite bright	Fine	0-10 mph	From left	Stalked regularly	Fields	Vegetation <0.5m	Partially obscured	Roe	Stag/buck	Young (1-2 yrs)	Alone	About to run	Facing right
1	1	1	22	<40	5-14	25+	Deer Stalking Certificate 2	More than once per month	1-12 times per year	.30 calibre	150+	3000-3499J	Standing	Stick(s)	Comfortable/steady	Sufficient time	Chest	175	Dull	Fine	0-10 mph	From right	Unknown/new area	Fields	Vegetation <0.5m	Unobscured	Roe	Stag/buck	Mature adult	Alone	Looking intently at stalker	Facing left
1	1	1	23	<40	5-14	<10	Deer Stalking Certificate 2	At least once per week	More than once per month	.30 calibre	150+	3000-3499J	Lying/prone	Bipod	Comfortable/steady	More than adequate time	Chest	233	Dull	Fine	0-10 mph	From behind	Unknown/new area	Fields	Bare ground	Unobscured	Roe	Hind/doe	Young (1-2 yrs)	Small group (2-4)	Unaware of stalker	Facing right
1	1	1	23	<40	5-14	<10	Deer Stalking Certificate 2	At least once per week	More than once per month	.30 calibre	150+	3000-3499J	Sitting/kneeling/crouching	Stick(s)	Comfortable/steady	Very little time	Chest	40	Dull	Rain	0-10 mph	From right	Stalked regularly	Thick woodland	Vegetation <0.5m	Unobscured	Roe	Stag/buck	Under 1 yr	Small group (2-4)	Looking intently at stalker	Facing left
1	1	1	28	60+	5-14	<10	Deer Stalking Certificate 1	1-12 times per year	1-12 times per year	.30 calibre	150+	3000-3499J	Standing	Stick(s)	Uncomfortable/unsteady	Very little time	Chest	100	Very bright	Fine	0-10 mph	From left	Stalked often	Fields	Bare ground	Unobscured	Roe	Hind/doe	Mature adult	Alone	Unaware of stalker	Facing right
1	0		28	60+	5-14	<10	Deer Stalking Certificate 1	1-12 times per year	1-12 times per year	.30 calibre	150+	3000-3499J	Lying/prone	Off elbows	Comfortable/steady	More than adequate time	High neck	50	Dull	Fine	0-10 mph	Head wind	Stalked often	Fields	Bare ground	Unobscured	Roe	Hind/doe	Under 1 yr	Alone	Unaware of stalker	Facing left
1	1	1	28	60+	5-14	<10	Deer Stalking Certificate 1	1-12 times per year	1-12 times per year	.30 calibre	150+	3000-3499J	Standing	Stick(s)	Comfortable/steady	Very little time	Chest	60	Dull	Fine	0-10 mph	From left	Stalked often	Open woodland	Woodland	Unobscured	Roe	Hind/doe	Under 1 yr	Small group (2-4)	Looking intently at stalker	Head-on
1	1	0	28	60+	5-14	<10	Deer Stalking Certificate 1	1-12 times per year	1-12 times per year	.30 calibre	150+	3000-3499J	Standing	Stick(s)	Uncomfortable/unsteady	Hurried	Chest	110	Very bright	Fine	0-10 mph	Head wind	Stalked occasionally	Fields	Vegetation <0.5m	Unobscured	Roe	Stag/buck	Young (1-2 yrs)	Small group (2-4)	About to run	Facing left
1	1	1	28	60+	5-14	<10	Deer Stalking Certificate 1	1-12 times per year	1-12 times per year	.30 calibre	150+	3000-3499J	Standing	Flat rest	Comfortable/steady	More than adequate time	High neck	70	Very bright	Fine	11-20 mph	From left	Stalked often	Small woods/fields	Vegetation <0.5m	Unobscured	Roe	Stag/buck	Mature adult	Small group (2-4)	Unaware of stalker	Facing right
1	1	1	28	60+	5-14	<10	Deer Stalking Certificate 1	1-12 times per year	1-12 times per year	.30 calibre	150+	3000-3499J	Standing	Stick(s)	Comfortable/steady	Sufficient time	Chest	50	Quite bright	Fine	0-10 mph	From right	Stalked often	Small woods/fields	Vegetation <1m	Unobscured	Roe	Stag/buck	Young (1-2 yrs)	Small group (2-4)	Unaware of stalker	Facing right
1	1	1	28	60+	5-14	<10	Deer Stalking Certificate 1	1-12 times per year	1-12 times per year	.30 calibre	150+	3000-3499J	Standing	Stick(s)	Comfortable/steady	Sufficient time	High neck	20	Very bright	Fine	0-10 mph	From left	Stalked regularly	Small woods/fields	Vegetation <1m	Partially obscured	Roe	Stag/buck	Old	Alone	Unaware of stalker	Head-on
1	1	1	28	60+	5-14	<10	Deer Stalking Certificate 1	1-12 times per year	1-12 times per year	.30 calibre	150+	3000-3499J	Standing	Stick(s)	Comfortable/steady	Hurried	Chest	20	Very bright	Fine	0-10 mph	No wind	Stalked often	Small woods/fields	Vegetation <1m	Unobscured	Roe	Stag/buck	Young (1-2 yrs)	Small group (2-4)	About to run	Facing left
1	1	1	28	60+	5-14	<10	Deer Stalking Certificate 1	1-12 times per year	1-12 times per year	.30 calibre	150+	3000-3499J	Sitting/kneeling/crouching	Stick(s)	Comfortable/steady	Hurried	Chest	20	Dull	Fine	0-10 mph	From left	Not well known	Small woods/fields	Vegetation <1m	Unobscured	Roe	Stag/buck	Mature adult	Alone	Unaware of stalker	Facing right
1	1	1	28	60+	5-14	<10	Deer Stalking Certificate 1	1-12 times per year	1-12 times per year	.30 calibre	150+	3000-3499J	Standing	Stick(s)	Comfortable/steady	Sufficient time	Chest	100	Dull	Fine	11-20 mph	From left	Stalked often	Small woods/fields	Vegetation <0.5m	Unobscured	Roe	Stag/buck	Young (1-2 yrs)	Alone	Unaware of stalker	Facing right
1	1	1	28	60+	5-14	<10	Deer Stalking Certificate 1	1-12 times per year	1-12 times per year	.30 calibre	150+	3000-3499J	Sitting/kneeling/crouching	Stick(s)	Comfortable/steady	More than adequate time	High neck	100	Quite bright	Fine	0-10 mph	From behind	Stalked regularly	Fields	Vegetation <1m	Partially obscured	Roe	Stag/buck	Young (1-2 yrs)	Small group (2-4)	Unaware of stalker	Facing right
1	1	1	28	60+	5-14	<10	Deer Stalking Certificate 1	1-12 times per year	1-12 times per year	.30 calibre	150+	3000-3499J	Sitting/kneeling/crouching	Stick(s)	Comfortable/steady	Very little time	Chest	150	Quite dark	Fine	0-10 mph	From left	Stalked often	Fields	Vegetation <0.5m	Unobscured	Roe	Stag/buck	Mature adult	Alone	Looking intently at stalker	Facing right
1	1	0	29	50-59	15+	25+	Deer Stalking Certificate 2	At least once per week	At least once per week	.27 calibre	150+	3000-3499J	Lying/prone	Off elbows	Uncomfortable/unsteady	Very little time	Chest	150	Twilight	Fine	0-10 mph	From behind	Unknown/new area	Bare hillside	Vegetation <0.5m	Partially obscured	Red	Stag/buck	Mature adult	Large group (5-10)	Unaware of stalker	Facing left
1	1	1	29	50-59	15+	25+	Deer Stalking Certificate 2	At least once per week	At least once per week	.27 calibre	125-150	3500-3999J	Standing	Vertical rest	Uncomfortable/unsteady	Hurried	Chest	50	Twilight	Fine	0-10 mph	Head wind	Stalked regularly	Fields	Vegetation <0.5m	Partially obscured	Roe	Hind/doe	Young (1-2 yrs)	Alone	Looking intently at stalker	Facing left
1	1	1	29	50-59	15+	25+	Deer Stalking Certificate 2	At least once per week	At least once per week	.27 calibre	125-150	3500-3999J	Standing	Stick(s)	Comfortable/steady	Very little time	Chest	65	Quite dark	Fine	0-10 mph	From left	Stalked often	Thick woodland	Thicket	Partially obscured	Roe	Stag/buck	Young (1-2 yrs)	Small group (2-4)	Suspicious	Facing right
1	1	1	29	50-59	15+	25+	Deer Stalking Certificate 2	At least once per week	At least once per week	.27 calibre	125-150	3500-3999J	Standing	Stick(s)	Comfortable/steady	Sufficient time	Chest	80	Dull	Fine	0-10 mph	From left	Stalked often	Open woodland	Thicket	Unobscured	Roe	Stag/buck	Young (1-2 yrs)	Small group (2-4)	Unaware of stalker	Facing right
1	1	1	29	50-59	15+	25+	Deer Stalking Certificate 2	At least once per week	At least once per week	.27 calibre	125-150	3500-3999J	Lying/prone	Flat rest	Comfortable/steady	More than adequate time	Chest	120	Quite bright	Fine	0-10 mph	From right	Stalked regularly	Open woodland	Bare ground	Partially obscured	Roe	Stag/buck	Young (1-2 yrs)	Small group (2-4)	Unaware of stalker	Facing right
1	1	1	29	50-59	15+	25+	Deer Stalking Certificate 2	At least once per week	At least once per week	.27 calibre	125-150	3500-3999J	Standing	Stick(s)	Comfortable/steady	Sufficient time	Chest	50	Quite dark	Fog/Mist	0-10 mph	From right	Not well known	Open woodland	Woodland	Unobscured	Roe	Hind/doe	Under 1 yr	Alone	Unaware of stalker	Facing left
1	1	1	29	50-59	15+	25+	Deer Stalking Certificate 2	At least once per week	At least once per week	.27 calibre	125-150	3500-3999J	High seat or vehicle	High seat rail	Comfortable/steady	Sufficient time	High neck	60	Very bright	Fine	0-10 mph	Head wind	Stalked regularly	Open woodland	Vegetation <0.5m	Unobscured	Roe	Hind/doe	Under 1 yr	Alone	Unaware of stalker	Facing left
1	1	1	29	50-59	15+	25+	Deer Stalking Certificate 2	At least once per week	At least once per week	.27 calibre	125-150	3500-3999J	Standing	Stick(s)	Comfortable/steady	Very little time	High neck	40	Dull	Fine	0-10 mph	From left	Stalked regularly	Thick woodland	Vegetation 1-2m	Partially obscured	Roe	Hind/doe	Under 1 yr	Small group (2-4)	Suspicious	Facing left
1	1	1	29	50-59	15+	25+	Deer Stalking Certificate 2	At least once per week	At least once per week	.27 calibre	125-150	3500-3999J	Lying/prone	High seat rail	Comfortable/steady	Hurried	Chest	130	Dull	Fine	0-10 mph	Head wind	Stalked often	Open woodland	Woodland	Unobscured	Roe	Hind/doe	Under 1 yr	Small group (2-4)	Unaware of stalker	Facing left
1	1	1	29	50-59	15+	25+	Deer Stalking Certificate 2	At least once per week	At least once per week	.27 calibre	125-150	3500-3999J	Standing	Stick(s)	Comfortable/steady	Very little time	Chest	90	Dull	Fine	0-10 mph	Head wind	Stalked often	Small woods/fields	Vegetation 1-2m	Unobscured	Roe	Hind/doe	Under 1 yr	Small group (2-4)	Unaware of stalker	Facing right
1	1	1	29	50-59	15+	25+	Deer Stalking Certificate 2	At least once per week	At least once per week	.27 calibre	125-150	3500-3999J	Standing	Stick(s)	Comfortable/steady	Sufficient time	Chest	30	Dull	Fine	0-10 mph	From left	Stalked often	Open/broken ground	Vegetation <0.5m	Unobscured	Roe	Stag/buck	Under 1 yr	Alone	Unaware of stalker	Facing right
1	1	1	29	50-59	15+	25+	Deer Stalking Certificate 2	At least once per week	At least once per week	.27 calibre	125-150	3500-3999J	Standing	Vertical rest	Comfortable/steady	More than adequate time	Chest	45	Very bright	Fine	0-10 mph	From left	Stalked regularly	Open/broken ground	Woodland	Unobscured	Roe	Hind/doe	Old	Alone	Unaware of stalker	Facing left
1	0		29	50-59	15+	25+	Deer Stalking Certificate 2	At least once per week	At least once per week	.27 calibre	125-150	3500-3999J	Standing	Stick(s)	Comfortable/steady	Very little time	Chest	60	Dull	Rain	0-10 mph	From right	Stalked regularly	Open/broken ground	Vegetation <0.5m	Unobscured	Roe	Hind/doe	Under 1 yr	Alone	Unaware of stalker	Facing right
1	1	1	29	50-59	15+	25+	Deer Stalking Certificate 2	At least once per week	At least once per week	.27 calibre	125-150	3500-3999J	Standing	Stick(s)	Comfortable/steady	Very little time	Chest	55	Quite bright	Fine	0-10 mph	From right	Stalked regularly	Open/broken ground	Vegetation <0.5m	Unobscured	Roe	Stag/buck	Under 1 yr	Alone	Unaware of stalker	Facing right
1	0		29	50-59	15+	25+	Deer Stalking Certificate 2	At least once per week	At least once per week	.27 calibre	125-150	3500-3999J	Sitting/kneeling/crouching	Off elbows	Uncomfortable/unsteady	Hurried	Chest	120	Quite dark	Fine	11-20 mph	Head wind	Stalked regularly	Open/broken ground	Vegetation <0.5m	Unobscured	Red	Stag/buck	Mature adult	Alone	On the move	Facing left
1	1	1	29	50-59	15+	25+	Deer Stalking Certificate 2	At least once per week	At least once per week	.27 calibre	125-150	3500-3999J	Standing	Stick(s)	Comfortable/steady	Very little time	Chest	60	Quite bright	Fine	0-10 mph	From left	Stalked regularly	Thick woodland	Vegetation <0.5m	Unobscured	Roe	Stag/buck	Young (1-2 yrs)	Alone	Suspicious	Facing left
1	0		31	50-59	5-14	<10	Deer Stalking Certificate 1	Less than once per year	Less than once per year	.24 calibre	100-125	2500-2999J	Sitting/kneeling/crouching	Off elbows	Comfortable/steady	Sufficient time	Chest	50	Dull	Fine	0-10 mph	From left	Stalked regularly	Open woodland	Bare ground	Partially obscured	Roe	Hind/doe	Young (1-2 yrs)	Alone	Suspicious	Facing right
1	1	1	31	50-59	5-14	<10	Deer Stalking Certificate 1	Less than once per year	Less than once per year	.24 calibre	100-125	2500-2999J	Standing	Stick(s)	Comfortable/steady	Sufficient time	Chest	45	Quite dark	Rain	0-10 mph	Head wind	Stalked regularly	Open/broken ground	Vegetation <0.5m	Unobscured	Roe	Stag/buck	Mature adult	Small group (2-4)	Unaware of stalker	Facing right
1	1	1	31	50-59	5-14	<10	Deer Stalking Certificate 1	Less than once per year	Less than once per year	.24 calibre	100-125	2500-2999J	Lying/prone	Off elbows	Comfortable/steady	Sufficient time	Chest	100	Very bright	Rain	0-10 mph	Head wind	Unknown/new area	Fields	Bare ground	Unobscured	Roe	Hind/doe	Mature adult	Alone	Unaware of stalker	Facing left
1	0		31	50-59	5-14	<10	Deer Stalking Certificate 1	Less than once per year	Less than once per year	.24 calibre	100-125	2500-2999J	Standing	Unsupported/freehand	Comfortable/steady	Hurried	Chest	60	Night shooting	Rain	0-10 mph	From left	Stalked occasionally	Open/broken ground	Vegetation <1m	Unobscured	Roe	Hind/doe	Mature adult	Large group (5-10)	Suspicious	Facing right
1	0		31	50-59	5-14	<10	Deer Stalking Certificate 1	Less than once per year	Less than once per year	.24 calibre	100-125	2500-2999J	Standing	Unsupported/freehand	Comfortable/steady	Hurried	Chest	80	Quite bright	Fine	0-10 mph	From left	Stalked regularly	Open/broken ground	Vegetation <1m	Unobscured	Roe	Hind/doe	Mature adult	Small group (2-4)	On the move	Facing right
1	1	0	31	50-59	5-14	<10	Deer Stalking Certificate 1	Less than once per year	Less than once per year	.24 calibre	100-125	2500-2999J	Standing	Stick(s)	Comfortable/steady	Hurried	Chest	50	Quite bright	Rain	0-10 mph	From left	Unknown/new area	Open/broken ground	Vegetation <1m	Unobscured	Roe	Hind/doe	Under 1 yr	Small group (2-4)	On the move	Facing left
1	1	1	31	50-59	5-14	<10	Deer Stalking Certificate 1	Less than once per year	Less than once per year	.24 calibre	100-125	2500-2999J	Standing	Stick(s)	Comfortable/steady	Hurried	Chest	75	Quite bright	Fine	0-10 mph	Head wind	Stalked often	Small woods/fields	Vegetation <0.5m	Partially obscured	Roe	Hind/doe	Under 1 yr	Small group (2-4)	About to run	Facing right
1	1	0	31	50-59	5-14	<10	Deer Stalking Certificate 1	Less than once per year	Less than once per year	.24 calibre	100-125	2500-2999J	Sitting/kneeling/crouching	Flat rest	Comfortable/steady	Very little time	Chest	100	Dull	Fine	0-10 mph	Head wind	Stalked occasionally	Fields	Vegetation <1m	Partially obscured	Roe	Stag/buck	Mature adult	Alone	Unaware of stalker	Facing left
1	1	1	31	50-59	5-14	<10	Deer Stalking Certificate 1	Less than once per year	Less than once per year	.24 calibre	100-125	2500-2999J	Lying/prone	Off elbows	Comfortable/steady	Sufficient time	Chest	50	Dull	Rain	0-10 mph	Head wind	Unknown/new area	Small woods/fields	Woodland	Unobscured	Roe	Stag/buck	Mature adult	Alone	Unaware of stalker	Facing right
1	1	1	31	50-59	5-14	<10	Deer Stalking Certificate 1	Less than once per year	Less than once per year	.24 calibre	100-125	2500-2999J	Sitting/kneeling/crouching	Off elbows	Comfortable/steady	Hurried	Chest	40	Dull	Fine	0-10 mph	Head wind	Stalked often	Open/broken ground	Bare ground	Unobscured	Roe	Stag/buck	Young (1-2 yrs)	Alone	Looking intently at stalker	Facing left
1	1	1	31	50-59	5-14	<10	Deer Stalking Certificate 1	Less than once per year	Less than once per year	.24 calibre	100-125	2500-2999J	Lying/prone	Off elbows	Comfortable/steady	More than adequate time	Chest	200	Quite bright	Rain	0-10 mph	Head wind	Unknown/new area	Bare hillside	Vegetation <0.5m	Unobscured	Red	Stag/buck	Mature adult	Large group (5-10)	Unaware of stalker	Facing left
1	1	1	36	40-49	15+	<10	Deer Stalking Certificate 1	1-12 times per year	1-12 times per year	.27 calibre	125-150	2500-2999J	High seat or vehicle	High seat rail	Comfortable/steady	Very little time	Chest	40	Dull	Rain	0-10 mph	No wind	Stalked often	Small woods/fields	Bare ground	Unobscured	Fallow	Stag/buck	Young (1-2 yrs)	Alone	Unaware of stalker	Facing left
1	0		36	40-49	15+	<10	Deer Stalking Certificate 1	1-12 times per year	1-12 times per year	.27 calibre	125-150	2500-2999J	Lying/prone	Off elbows	Uncomfortable/unsteady	Sufficient time	Chest	150	Dull	Rain	0-10 mph	No wind	Stalked regularly	Bare hillside	Bare ground	Unobscured	Red	Stag/buck	Mature adult	Alone	Alert	Facing left
1	1	1	36	40-49	15+	<10	Deer Stalking Certificate 1	1-12 times per year	1-12 times per year	.27 calibre	125-150	2500-2999J	Lying/prone	Off elbows	Comfortable/steady	Sufficient time	Chest	120	Dull	Rain	0-10 mph	No wind	Stalked regularly	Bare hillside	Bare ground	Unobscured	Red	Stag/buck	Mature adult	Alone	Alert	Facing left
1	1	1	36	40-49	15+	<10	Deer Stalking Certificate 1	1-12 times per year	1-12 times per year	.27 calibre	125-150	2500-2999J	Lying/prone	Off elbows	Uncomfortable/unsteady	Hurried	Chest	100	Dull	Rain	0-10 mph	No wind	Stalked regularly	Bare hillside	Bare ground	Unobscured	Red	Stag/buck	Mature adult	Herd (10+)	About to run	Facing left
1	1	1	36	40-49	15+	<10	Deer Stalking Certificate 1	1-12 times per year	1-12 times per year	.27 calibre	125-150	2500-2999J	Lying/prone	Flat rest	Comfortable/steady	More than adequate time	Chest	150	Very bright	Fine	11-20 mph	From left	Stalked regularly	Bare hillside	Bare ground	Unobscured	Red	Stag/buck	Mature adult	Herd (10+)	Unaware of stalker	Facing left
1	1	1	36	40-49	15+	<10	Deer Stalking Certificate 1	1-12 times per year	1-12 times per year	.27 calibre	125-150	2500-2999J	Lying/prone	Flat rest	Comfortable/steady	More than adequate time	High neck	200	Quite bright	Fine	0-10 mph	No wind	Stalked regularly	Bare hillside	Bare ground	Unobscured	Red	Stag/buck	Old	Herd (10+)	Unaware of stalker	Head-on
1	1	1	37	40-49	15+	10-24	Deer Stalking Certificate 2	At least once per week	At least once per week	.27 calibre	125-150	3500-3999J	Standing	Stick(s)	Comfortable/steady	More than adequate time	Chest	80	Dull	Fine	0-10 mph	Head wind	Stalked often	Fields	Vegetation <1m	Unobscured	Roe	Hind/doe	Under 1 yr	Alone	Suspicious	Facing left
1	1	1	37	40-49	15+	10-24	Deer Stalking Certificate 2	At least once per week	At least once per week	.27 calibre	125-150	3500-3999J	Standing	Stick(s)	Comfortable/steady	More than adequate time	Chest	60	Quite bright	Fine	0-10 mph	From right	Stalked often	Open woodland	Thicket	Partially obscured	Roe	Hind/doe	Mature adult	Alone	Unaware of stalker	Facing left
1	0		37	40-49	15+	10-24	Deer Stalking Certificate 2	At least once per week	At least once per week	.27 calibre	125-150	3500-3999J	Standing	Bipod	Uncomfortable/unsteady	Very little time	Chest	200	Very bright	Fine	0-10 mph	Head wind	Stalked often	Open/broken ground	Vegetation 1-2m	Partially obscured	Roe	Hind/doe	Under 1 yr	Small group (2-4)	Unaware of stalker	Facing right
1	1	1	39	50-59	15+	25+	Advanced Certificate	More than once per month	1-12 times per year	.27 calibre	100-125	3500-3999J	Standing	Bipod	Comfortable/steady	Very little time	Chest	60	Quite bright	Fine	0-10 mph	Head wind	Stalked often	Thick woodland	Woodland	Unobscured	Muntjac	Stag/buck	Under 1 yr	Alone	Unaware of stalker	Head-on
1	1	1	39	50-59	15+	25+	Advanced Certificate	More than once per month	1-12 times per year	.27 calibre	100-125	3500-3999J	High seat or vehicle	High seat rail	Comfortable/steady	Hurried	Low neck	100	Quite bright	Fine	0-10 mph	Head wind	Stalked often	Thick woodland	Woodland	Unobscured	Muntjac	Stag/buck	Mature adult	Alone	Unaware of stalker	Facing right
1	1	1	39	50-59	15+	25+	Advanced Certificate	More than once per month	1-12 times per year	.27 calibre	100-125	3500-3999J	Sitting/kneeling/crouching	Flat rest	Uncomfortable/unsteady	Very little time	Chest	50	Quite dark	Fine	0-10 mph	From behind	Stalked often	Thick woodland	Woodland	Unobscured	Fallow	Hind/doe	Young (1-2 yrs)	Small group (2-4)	Looking intently at stalker	Facing away
1	1	1	39	50-59	15+	25+	Advanced Certificate	More than once per month	1-12 times per year	.27 calibre	100-125	3500-3999J	Standing	Stick(s)	Comfortable/steady	Very little time	Chest	80	Dull	Fine	0-10 mph	Head wind	Stalked often	Small woods/fields	Vegetation <1m	Unobscured	Roe	Hind/doe	Under 1 yr	Alone	Looking intently at stalker	Facing right
1	1	1	39	50-59	15+	25+	Advanced Certificate	More than once per month	1-12 times per year	.27 calibre	100-125	3500-3999J	Standing	Bipod	Comfortable/steady	Sufficient time	Chest	45	Dull	Fine	0-10 mph	Head wind	Stalked often	Fields	Bare ground	Unobscured	Roe	Hind/doe	Mature adult	Alone	On the move	Facing left
1	1	1	39	50-59	15+	25+	Advanced Certificate	More than once per month	1-12 times per year	.27 calibre	100-125	3500-3999J	Sitting/kneeling/crouching	Flat rest	Comfortable/steady	Very little time	Chest	150	Quite dark	Fine	0-10 mph	From right	Stalked often	Small woods/fields	Vegetation <1m	Partially obscured	Roe	Hind/doe	Young (1-2 yrs)	Alone	Unaware of stalker	Facing right
1	1	1	39	50-59	15+	25+	Advanced Certificate	More than once per month	1-12 times per year	.27 calibre	100-125	3500-3999J	Sitting/kneeling/crouching	Flat rest	Comfortable/steady	More than adequate time	Chest	90	Dull	Fine	0-10 mph	Head wind	Stalked often	Open/broken ground	Vegetation <0.5m	Unobscured	Roe	Hind/doe	Young (1-2 yrs)	Alone	Suspicious	Facing left
1	1	1	39	50-59	15+	25+	Advanced Certificate	More than once per month	1-12 times per year	.27 calibre	100-125	3500-3999J	Sitting/kneeling/crouching	Flat rest	Comfortable/steady	More than adequate time	Chest	150	Quite bright	Fine	0-10 mph	From behind	Stalked often	Fields	Bare ground	Unobscured	Roe	Hind/doe	Mature adult	Small group (2-4)	Looking intently at stalker	Facing right
1	1	0	39	50-59	15+	25+	Advanced Certificate	More than once per month	1-12 times per year	.27 calibre	100-125	3500-3999J	Standing	Vertical rest	Uncomfortable/unsteady	Hurried	Chest	110	Quite bright	Fine	0-10 mph	From behind	Stalked often	Fields	Bare ground	Unobscured	Roe	Hind/doe	Mature adult	Small group (2-4)	Unaware of stalker	Facing left
1	1	1	39	50-59	15+	25+	Advanced Certificate	More than once per month	1-12 times per year	.27 calibre	100-125	3500-3999J	High seat or vehicle	High seat rail	Comfortable/steady	More than adequate time	Chest	70	Dull	Fine	0-10 mph	From behind	Stalked often	Fields	Bare ground	Unobscured	Roe	Hind/doe	Mature adult	Small group (2-4)	Unaware of stalker	Facing right
1	1	1	39	50-59	15+	25+	Advanced Certificate	More than once per month	1-12 times per year	.27 calibre	100-125	3500-3999J	High seat or vehicle	High seat rail	Comfortable/steady	More than adequate time	Chest	120	Dull	Fine	0-10 mph	From behind	Stalked often	Fields	Bare ground	Unobscured	Roe	Hind/doe	Young (1-2 yrs)	Small group (2-4)	Unaware of stalker	Facing right
1	1	1	39	50-59	15+	25+	Advanced Certificate	More than once per month	1-12 times per year	.27 calibre	100-125	3500-3999J	High seat or vehicle	High seat rail	Comfortable/steady	More than adequate time	Chest	80	Dull	Fine	0-10 mph	From behind	Stalked often	Fields	Bare ground	Unobscured	Roe	Hind/doe	Young (1-2 yrs)	Small group (2-4)	Unaware of stalker	Facing left
1	1	1	39	50-59	15+	25+	Advanced Certificate	More than once per month	1-12 times per year	.27 calibre	100-125	3500-3999J	Standing	Vertical rest	Comfortable/steady	Sufficient time	Chest	40	Quite bright	Fine	0-10 mph	Head wind	Stalked often	Thick woodland	Woodland	Partially obscured	Roe	Hind/doe	Mature adult	Small group (2-4)	Suspicious	Facing right
1	1	1	39	50-59	15+	25+	Advanced Certificate	More than once per month	1-12 times per year	.27 calibre	100-125	3500-3999J	Standing	Bipod	Comfortable/steady	Sufficient time	Chest	60	Twilight	Fine	0-10 mph	Head wind	Stalked often	Fields	Vegetation <0.5m	Partially obscured	Fallow	Hind/doe	Mature adult	Alone	Suspicious	Facing right
1	1	1	39	50-59	15+	25+	Advanced Certificate	More than once per month	1-12 times per year	.27 calibre	100-125	3500-3999J	Standing	Vertical rest	Comfortable/steady	Very little time	Chest	90	Quite bright	Fine	0-10 mph	From right	Stalked often	Open woodland	Bare ground	Unobscured	Muntjac	Hind/doe	Under 1 yr	Alone	Looking intently at stalker	Facing left
1	1	1	39	50-59	15+	25+	Advanced Certificate	More than once per month	1-12 times per year	.27 calibre	100-125	3500-3999J	Standing	Bipod	Comfortable/steady	Sufficient time	Chest	80	Dull	Fine	11-20 mph	Head wind	Stalked often	Fields	Bare ground	Unobscured	Roe	Hind/doe	Mature adult	Small group (2-4)	Unaware of stalker	Facing left
1	1	1	39	50-59	15+	25+	Advanced Certificate	More than once per month	1-12 times per year	.27 calibre	100-125	3500-3999J	High seat or vehicle	High seat rail	Comfortable/steady	More than adequate time	Chest	50	Dull	Fine	11-20 mph	From left	Stalked often	Fields	Bare ground	Unobscured	Roe	Hind/doe	Mature adult	Small group (2-4)	Unaware of stalker	Facing left
1	1	1	39	50-59	15+	25+	Advanced Certificate	More than once per month	1-12 times per year	.27 calibre	100-125	3500-3999J	High seat or vehicle	High seat rail	Comfortable/steady	More than adequate time	Chest	50	Quite bright	Fine	11-20 mph	From behind	Stalked often	Fields	Bare ground	Unobscured	Roe	Hind/doe	Mature adult	Small group (2-4)	Alert	Facing right
1	1	1	39	50-59	15+	25+	Advanced Certificate	More than once per month	1-12 times per year	.27 calibre	100-125	3500-3999J	High seat or vehicle	High seat rail	Comfortable/steady	More than adequate time	Chest	100	Quite bright	Fine	11-20 mph	From behind	Stalked often	Fields	Bare ground	Unobscured	Roe	Hind/doe	Under 1 yr	Small group (2-4)	Alert	Facing left
1	1	1	39	50-59	15+	25+	Advanced Certificate	More than once per month	1-12 times per year	.27 calibre	100-125	3500-3999J	Sitting/kneeling/crouching	Vertical rest	Comfortable/steady	Sufficient time	Chest	60	Very bright	Fine	11-20 mph	From left	Stalked often	Open woodland	Vegetation <0.5m	Unobscured	Roe	Hind/doe	Mature adult	Small group (2-4)	Unaware of stalker	Facing right
1	1	1	39	50-59	15+	25+	Advanced Certificate	More than once per month	1-12 times per year	.27 calibre	100-125	3500-3999J	Standing	Vertical rest	Comfortable/steady	Sufficient time	Chest	80	Very bright	Fine	11-20 mph	Head wind	Stalked often	Fields	Bare ground	Unobscured	Roe	Hind/doe	Mature adult	Small group (2-4)	Unaware of stalker	Facing left
1	1	1	39	50-59	15+	25+	Advanced Certificate	More than once per month	1-12 times per year	.27 calibre	100-125	3500-3999J	Standing	Stick(s)	Comfortable/steady	Sufficient time	Chest	100	Very bright	Fine	11-20 mph	From left	Stalked often	Open woodland	Vegetation <0.5m	Unobscured	Roe	Hind/doe	Mature adult	Alone	Looking intently at stalker	Facing left
1	1	1	39	50-59	15+	25+	Advanced Certificate	More than once per month	1-12 times per year	.27 calibre	100-125	3500-3999J	Standing	Flat rest	Comfortable/steady	Sufficient time	Chest	80	Quite bright	Fine	0-10 mph	Head wind	Stalked regularly	Fields	Bare ground	Unobscured	Fallow	Stag/buck	Under 1 yr	Small group (2-4)	Unaware of stalker	Facing right
1	1	1	39	50-59	15+	25+	Advanced Certificate	More than once per month	1-12 times per year	.27 calibre	100-125	3500-3999J	Sitting/kneeling/crouching	Vertical rest	Comfortable/steady	Sufficient time	Chest	100	Quite dark	Fine	0-10 mph	Head wind	Stalked often	Fields	Bare ground	Unobscured	Roe	Stag/buck	Mature adult	Alone	Unaware of stalker	Facing left
1	1	1	39	50-59	15+	25+	Advanced Certificate	More than once per month	1-12 times per year	.27 calibre	100-125	3500-3999J	Sitting/kneeling/crouching	Stick(s)	Comfortable/steady	Sufficient time	Chest	110	Very bright	Fine	0-10 mph	From left	Stalked often	Fields	Bare ground	Unobscured	Roe	Stag/buck	Mature adult	Alone	Unaware of stalker	Facing left
1	1	1	39	50-59	15+	25+	Advanced Certificate	More than once per month	1-12 times per year	.27 calibre	100-125	3500-3999J	High seat or vehicle	High seat rail	Comfortable/steady	More than adequate time	Chest	50	Quite dark	Fine	0-10 mph	From right	Stalked often	Fields	Bare ground	Unobscured	Roe	Stag/buck	Under 1 yr	Alone	Unaware of stalker	Head-on
1	1	1	39	50-59	15+	25+	Advanced Certificate	More than once per month	1-12 times per year	.27 calibre	100-125	3500-3999J	High seat or vehicle	Vertical rest	Comfortable/steady	Sufficient time	Chest	120	Very bright	Fine	0-10 mph	From left	Stalked often	Fields	Bare ground	Unobscured	Roe	Stag/buck	Young (1-2 yrs)	Small group (2-4)	Unaware of stalker	Facing right
1	1	1	39	50-59	15+	25+	Advanced Certificate	More than once per month	1-12 times per year	.27 calibre	100-125	3500-3999J	Standing	Vertical rest	Comfortable/steady	More than adequate time	Chest	150	Very bright	Fine	0-10 mph	From right	Stalked often	Fields	Bare ground	Unobscured	Roe	Stag/buck	Young (1-2 yrs)	Alone	Unaware of stalker	Facing left
1	1	0	39	50-59	15+	25+	Advanced Certificate	More than once per month	1-12 times per year	.27 calibre	100-125	3500-3999J	High seat or vehicle	High seat rail	Comfortable/steady	Sufficient time	Head	100	Dull	Fine	0-10 mph	Head wind	Stalked often	Thick woodland	Thicket	Heavily obscured	Roe	Hind/doe	Mature adult	Small group (2-4)	Unaware of stalker	Facing left
1	1	1	39	50-59	15+	25+	Advanced Certificate	More than once per month	1-12 times per year	.27 calibre	100-125	3500-3999J	High seat or vehicle	High seat rail	Comfortable/steady	More than adequate time	Low neck	80	Dull	Fine	0-10 mph	From right	Stalked often	Thick woodland	Thicket	Unobscured	Roe	Hind/doe	Mature adult	Small group (2-4)	Unaware of stalker	Head-on
1	1	1	39	50-59	15+	25+	Advanced Certificate	More than once per month	1-12 times per year	.27 calibre	100-125	3500-3999J	Sitting/kneeling/crouching	Stick(s)	Uncomfortable/unsteady	Hurried	Chest	50	Dull	Fine	0-10 mph	From left	Unknown/new area	Open woodland	Vegetation <1m	Partially obscured	Fallow	Hind/doe	Under 1 yr	Small group (2-4)	Unaware of stalker	Facing left
1	1	1	39	50-59	15+	25+	Advanced Certificate	More than once per month	1-12 times per year	.27 calibre	100-125	3500-3999J	High seat or vehicle	High seat rail	Comfortable/steady	Sufficient time	Chest	70	Quite bright	Fine	11-20 mph	From right	Stalked often	Bare hillside	Bare ground	Unobscured	Muntjac	Stag/buck	Mature adult	Alone	About to run	Facing right
1	1	1	39	50-59	15+	25+	Advanced Certificate	More than once per month	1-12 times per year	.27 calibre	100-125	3500-3999J	High seat or vehicle	High seat rail	Comfortable/steady	Sufficient time	Chest	80	Quite bright	Fine	11-20 mph	From left	Stalked often	Small woods/fields	Vegetation <1m	Partially obscured	Muntjac	Hind/doe	Under 1 yr	Alone	Unaware of stalker	Facing right
1	1	1	39	50-59	15+	25+	Advanced Certificate	More than once per month	1-12 times per year	.27 calibre	100-125	3500-3999J	High seat or vehicle	High seat rail	Comfortable/steady	Sufficient time	Chest	50	Quite bright	Fine	0-10 mph	From right	Stalked often	Small woods/fields	Vegetation <1m	Unobscured	Roe	Hind/doe	Mature adult	Small group (2-4)	Unaware of stalker	Facing left
1	1	1	39	50-59	15+	25+	Advanced Certificate	More than once per month	1-12 times per year	.27 calibre	100-125	3500-3999J	Standing	Stick(s)	Comfortable/steady	Sufficient time	Chest	100	Quite bright	Fine	0-10 mph	From left	Stalked often	Small woods/fields	Vegetation <1m	Unobscured	Muntjac	Hind/doe	Mature adult	Alone	Unaware of stalker	Facing right
1	1	1	39	50-59	15+	25+	Advanced Certificate	More than once per month	1-12 times per year	.27 calibre	100-125	3500-3999J	Standing	Stick(s)	Comfortable/steady	Sufficient time	Chest	70	Dull	Fine	0-10 mph	From left	Stalked often	Fields	Vegetation <0.5m	Unobscured	Roe	Hind/doe	Under 1 yr	Small group (2-4)	Unaware of stalker	Facing right
1	1	1	39	50-59	15+	25+	Advanced Certificate	More than once per month	1-12 times per year	.27 calibre	100-125	3500-3999J	Standing	Stick(s)	Comfortable/steady	Sufficient time	Chest	80	Dull	Fine	0-10 mph	From right	Stalked often	Fields	Vegetation <0.5m	Unobscured	Roe	Hind/doe	Old	Small group (2-4)	Unaware of stalker	Facing left
1	1	1	39	50-59	15+	25+	Advanced Certificate	More than once per month	1-12 times per year	.27 calibre	100-125	3500-3999J	Lying/prone	Flat rest	Comfortable/steady	Sufficient time	Chest	100	Dull	Fine	0-10 mph	From behind	Stalked often	Fields	Vegetation <0.5m	Unobscured	Roe	Hind/doe	Under 1 yr	Small group (2-4)	Unaware of stalker	Facing left
1	1	1	39	50-59	15+	25+	Advanced Certificate	More than once per month	1-12 times per year	.27 calibre	100-125	3500-3999J	High seat or vehicle	High seat rail	Comfortable/steady	Sufficient time	Chest	130	Dull	Fine	0-10 mph	From left	Stalked often	Fields	Vegetation <0.5m	Unobscured	Roe	Hind/doe	Mature adult	Small group (2-4)	Unaware of stalker	Facing left
1	1	1	39	50-59	15+	25+	Advanced Certificate	More than once per month	1-12 times per year	.27 calibre	100-125	3500-3999J	High seat or vehicle	High seat rail	Comfortable/steady	More than adequate time	Chest	120	Dull	Fine	0-10 mph	Head wind	Stalked often	Fields	Vegetation <0.5m	Unobscured	Roe	Hind/doe	Young (1-2 yrs)	Small group (2-4)	Suspicious	Facing right
1	1	1	39	50-59	15+	25+	Advanced Certificate	More than once per month	1-12 times per year	.27 calibre	100-125	3500-3999J	Standing	Stick(s)	Comfortable/steady	Sufficient time	Chest	80	Dull	Fine	0-10 mph	Head wind	Stalked often	Fields	Vegetation <0.5m	Unobscured	Roe	Hind/doe	Young (1-2 yrs)	Small group (2-4)	Suspicious	Facing right
1	1	1	41	50-59	5-14	<10	Deer Stalking Certificate 2	1-12 times per year	1-12 times per year	.24 calibre	100-125	2500-2999J	High seat or vehicle	High seat rail	Comfortable/steady	More than adequate time	Chest	75	Dull	Fine	0-10 mph	From left	Stalked occasionally	Small woods/fields	Vegetation <0.5m	Partially obscured	Muntjac	Hind/doe	Young (1-2 yrs)	Small group (2-4)	Unaware of stalker	Facing right
1	1	1	41	50-59	5-14	<10	Deer Stalking Certificate 2	1-12 times per year	1-12 times per year	.24 calibre	100-125	2500-2999J	High seat or vehicle	High seat rail	Comfortable/steady	More than adequate time	Chest	110	Dull	Fine	0-10 mph	From left	Stalked occasionally	Small woods/fields	Vegetation <0.5m	Unobscured	Muntjac	Hind/doe	Under 1 yr	Small group (2-4)	Unaware of stalker	Facing right
1	1	0	41	50-59	5-14	<10	Deer Stalking Certificate 2	1-12 times per year	1-12 times per year	.30 calibre	150+	3500-3999J	Standing	Vertical rest	Comfortable/steady	Very little time	Chest	80	Quite bright	Fine	0-10 mph	Head wind	Stalked regularly	Open woodland	Bare ground	Unobscured	Fallow	Hind/doe	Young (1-2 yrs)	Small group (2-4)	Alert	Facing right
1	1	1	41	50-59	5-14	<10	Deer Stalking Certificate 2	1-12 times per year	1-12 times per year	.30 calibre	150+	3500-3999J	Standing	Vertical rest	Comfortable/steady	Sufficient time	Chest	120	Quite bright	Fine	0-10 mph	From right	Stalked regularly	Small woods/fields	Vegetation <0.5m	Unobscured	Fallow	Hind/doe	Mature adult	Small group (2-4)	Suspicious	Facing right
1	1	1	41	50-59	5-14	<10	Deer Stalking Certificate 2	1-12 times per year	1-12 times per year	.24 calibre	100-125	2500-2999J	Standing	Vertical rest	Comfortable/steady	Very little time	Chest	60	Dull	Fine	0-10 mph	Head wind	Stalked regularly	Thick woodland	Vegetation <0.5m	Partially obscured	Muntjac	Stag/buck	Young (1-2 yrs)	Alone	Suspicious	Facing left
1	1	1	41	50-59	5-14	<10	Deer Stalking Certificate 2	1-12 times per year	1-12 times per year	.30 calibre	150+	3500-3999J	Standing	Stick(s)	Comfortable/steady	Very little time	Chest	70	Quite dark	Fine	0-10 mph	Head wind	Stalked regularly	Thick woodland	Vegetation <0.5m	Unobscured	Fallow	Stag/buck	Mature adult	Alone	About to run	Facing right
1	1	1	41	50-59	5-14	<10	Deer Stalking Certificate 2	1-12 times per year	1-12 times per year	.24 calibre	100-125	2500-2999J	Standing	Stick(s)	Comfortable/steady	Hurried	Head	40	Dull	Fine	0-10 mph	From behind	Stalked regularly	Fields	Vegetation <0.5m	Unobscured	Muntjac	Stag/buck	Under 1 yr	Alone	Suspicious	Facing away
1	1	0	48	50-59	15+	<10	Deer Stalking Certificate 2	At least once per week	1-12 times per year	.30 calibre	150+	3000-3499J	Sitting/kneeling/crouching	Vertical rest	Comfortable/steady	Sufficient time	Chest	250	Quite bright	Fine	0-10 mph	Head wind	Stalked occasionally	Fields	Vegetation <0.5m	Partially obscured	Roe	Hind/doe	Young (1-2 yrs)	Small group (2-4)	Unaware of stalker	Facing left
1	1	1	48	50-59	15+	<10	Deer Stalking Certificate 2	At least once per week	1-12 times per year	.30 calibre	150+	3000-3499J	Lying/prone	Flat rest	Comfortable/steady	More than adequate time	Chest	100	Quite bright	Fine	11-20 mph	From left	Stalked regularly	Thick woodland	Vegetation <1m	Unobscured	Fallow	Stag/buck	Young (1-2 yrs)	Herd (10+)	Unaware of stalker	Facing right
1	1	1	48	50-59	15+	<10	Deer Stalking Certificate 2	At least once per week	1-12 times per year	.30 calibre	150+	3000-3499J	Standing	Stick(s)	Comfortable/steady	Very little time	Chest	90	Dull	Fine	11-20 mph	Head wind	Stalked regularly	Thick woodland	Vegetation 1-2m	Unobscured	Roe	Stag/buck	Old	Alone	Looking intently at stalker	Facing left
1	1	1	48	50-59	15+	<10	Deer Stalking Certificate 2	At least once per week	1-12 times per year	.24 calibre	100-125	2500-2999J	Standing	Stick(s)	Comfortable/steady	More than adequate time	Head	90	Quite bright	Fine	0-10 mph	No wind	Stalked occasionally	Small woods/fields	Vegetation 1-2m	Unobscured	Roe	Stag/buck	Mature adult	Alone	Unaware of stalker	Facing left
1	1	1	48	50-59	15+	<10	Deer Stalking Certificate 2	At least once per week	1-12 times per year	.24 calibre	100-125	2500-2999J	Sitting/kneeling/crouching	Vertical rest	Comfortable/steady	More than adequate time	Chest	150	Very bright	Fine	0-10 mph	From left	Stalked occasionally	Small woods/fields	Vegetation 1-2m	Partially obscured	Roe	Stag/buck	Old	Alone	Unaware of stalker	Facing right
1	1	1	48	50-59	15+	<10	Deer Stalking Certificate 2	At least once per week	1-12 times per year	.30 calibre	150+	3000-3499J	Standing	Flat rest	Comfortable/steady	More than adequate time	Chest	200	Quite bright	Fine	0-10 mph	From right	Stalked occasionally	Small woods/fields	Vegetation <1m	Unobscured	Roe	Stag/buck	Old	Alone	Suspicious	Facing right
1	1	1	48	50-59	15+	<10	Deer Stalking Certificate 2	At least once per week	1-12 times per year	.30 calibre	150+	3000-3499J	Standing	Unsupported/freehand	Comfortable/steady	Hurried	Chest	30	Quite bright	Fine	0-10 mph	Head wind	Stalked regularly	Thick woodland	Vegetation <1m	Partially obscured	Fallow	Stag/buck	Young (1-2 yrs)	Small group (2-4)	About to run	Facing left
1	1	1	48	50-59	15+	<10	Deer Stalking Certificate 2	At least once per week	1-12 times per year	.30 calibre	150+	3500-3999J	Standing	Stick(s)	Comfortable/steady	Very little time	Chest	35	Quite bright	Fine	0-10 mph	From left	Stalked occasionally	Open woodland	Vegetation <1m	Unobscured	Roe	Stag/buck	Young (1-2 yrs)	Small group (2-4)	Unaware of stalker	Facing right
1	1	1	48	50-59	15+	<10	Deer Stalking Certificate 2	At least once per week	1-12 times per year	.30 calibre	150+	3000-3499J	Standing	Stick(s)	Comfortable/steady	Hurried	Chest	60	Quite bright	Fine	0-10 mph	From right	Stalked regularly	Thick woodland	Vegetation <1m	Unobscured	Fallow	Stag/buck	Young (1-2 yrs)	Alone	Suspicious	Facing right
1	1	1	48	50-59	15+	<10	Deer Stalking Certificate 2	At least once per week	1-12 times per year	.30 calibre	150+	3500-3999J	Standing	Unsupported/freehand	Comfortable/steady	Hurried	Chest	30	Quite bright	Hail/Snow	0-10 mph	From right	Unknown/new area	Small woods/fields	Vegetation <1m	Partially obscured	Roe	Hind/doe	Young (1-2 yrs)	Alone	About to run	Facing away
1	1	1	48	50-59	15+	<10	Deer Stalking Certificate 2	At least once per week	1-12 times per year	.30 calibre	150+	3500-3999J	Standing	Unsupported/freehand	Comfortable/steady	Hurried	Low neck	10	Quite bright	Hail/Snow	11-20 mph	Head wind	Unknown/new area	Open/broken ground	Bare ground	Unobscured	Roe	Hind/doe	Young (1-2 yrs)	Alone	On the move	Head-on
1	1	1	48	50-59	15+	<10	Deer Stalking Certificate 2	At least once per week	1-12 times per year	.30 calibre	150+	3000-3499J	Standing	Bipod	Comfortable/steady	Sufficient time	Chest	100	Dull	Fine	0-10 mph	Head wind	Stalked regularly	Small woods/fields	Thicket	Partially obscured	Fallow	Hind/doe	Young (1-2 yrs)	Small group (2-4)	Suspicious	Facing left
1	1	1	48	50-59	15+	<10	Deer Stalking Certificate 2	At least once per week	1-12 times per year	.30 calibre	150+	3000-3499J	Standing	Bipod	Comfortable/steady	More than adequate time	Head	120	Dull	Fine	0-10 mph	Head wind	Stalked regularly	Small woods/fields	Thicket	Partially obscured	Fallow	Hind/doe	Young (1-2 yrs)	Small group (2-4)	Unaware of stalker	Facing away
1	1	1	48	50-59	15+	<10	Deer Stalking Certificate 2	At least once per week	1-12 times per year	.30 calibre	150+	3000-3499J	Standing	Bipod	Comfortable/steady	Very little time	Head	75	Dull	Fine	0-10 mph	From right	Stalked regularly	Thick woodland	Woodland	Heavily obscured	Fallow	Stag/buck	Young (1-2 yrs)	Small group (2-4)	Suspicious	Facing left
1	1	1	48	50-59	15+	<10	Deer Stalking Certificate 2	At least once per week	1-12 times per year	.24 calibre	100-125	2500-2999J	High seat or vehicle	High seat rail	Comfortable/steady	Sufficient time	Chest	45	Quite bright	Fine	21-30 mph	From left	Stalked occasionally	Thick woodland	Vegetation <0.5m	Partially obscured	Roe	Stag/buck	Mature adult	Alone	Unaware of stalker	Facing right
1	1	1	48	50-59	15+	<10	Deer Stalking Certificate 2	At least once per week	1-12 times per year	.24 calibre	100-125	2500-2999J	Standing	Unsupported/freehand	Comfortable/steady	Sufficient time	Chest	40	Very bright	Fine	11-20 mph	Head wind	Not well known	Thick woodland	Vegetation <0.5m	Unobscured	Roe	Stag/buck	Young (1-2 yrs)	Alone	Looking intently at stalker	Head-on
1	1	1	49	40-49	<5	<10	Deer Stalking Certificate 1	1-12 times per year	1-12 times per year	.24 calibre	125-150	2500-2999J	Lying/prone	Bipod	Comfortable/steady	Sufficient time	Chest	50	Dull	Fine	11-20 mph	From right	Not well known	Fields	Vegetation 1-2m	Unobscured	Roe	Hind/doe	Mature adult	Small group (2-4)	Suspicious	Facing right
1	1	1	49	40-49	<5	<10	Deer Stalking Certificate 1	1-12 times per year	1-12 times per year	.24 calibre	125-150	2500-2999J	Lying/prone	Bipod	Comfortable/steady	Sufficient time	Chest	80	Dull	Fine	21-30 mph	From right	Stalked occasionally	Fields	Vegetation 1-2m	Unobscured	Roe	Stag/buck	Mature adult	Large group (5-10)	Suspicious	Facing right
1	1	1	49	40-49	<5	<10	Deer Stalking Certificate 1	1-12 times per year	1-12 times per year	.24 calibre	125-150	2500-2999J	Standing	Stick(s)	Comfortable/steady	Sufficient time	Low neck	50	Quite bright	Fine	11-20 mph	Head wind	Stalked regularly	Fields	Vegetation 1-2m	Partially obscured	Roe	Stag/buck	Mature adult	Alone	Suspicious	Facing left
1	1	0	49	40-49	<5	<10	Deer Stalking Certificate 1	1-12 times per year	1-12 times per year	.24 calibre	125-150	2500-2999J	Lying/prone	Bipod	Comfortable/steady	More than adequate time	Chest	100	Dull	Rain	11-20 mph	Head wind	Stalked regularly	Fields	Vegetation <0.5m	Unobscured	Roe	Stag/buck	Young (1-2 yrs)	Small group (2-4)	Unaware of stalker	Facing right
1	1	1	49	40-49	<5	<10	Deer Stalking Certificate 1	1-12 times per year	1-12 times per year	.24 calibre	125-150	2500-2999J	Lying/prone	Bipod	Comfortable/steady	Sufficient time	Low neck	80	Dull	Rain	11-20 mph	From right	Not well known	Thick woodland	Vegetation <1m	Partially obscured	Fallow	Stag/buck	Young (1-2 yrs)	Alone	Looking intently at stalker	Head-on
1	1	1	49	40-49	<5	<10	Deer Stalking Certificate 1	1-12 times per year	1-12 times per year	.24 calibre	125-150	2500-2999J	Lying/prone	Bipod	Comfortable/steady	Sufficient time	Chest	50	Dull	Rain	11-20 mph	From left	Not well known	Thick woodland	Vegetation <1m	Partially obscured	Fallow	Hind/doe	Mature adult	Small group (2-4)	Unaware of stalker	Facing left
1	1	1	49	40-49	<5	<10	Deer Stalking Certificate 1	1-12 times per year	1-12 times per year	.24 calibre	125-150	2500-2999J	Lying/prone	Bipod	Comfortable/steady	Sufficient time	Chest	50	Dull	Rain	11-20 mph	From left	Not well known	Thick woodland	Vegetation <1m	Partially obscured	Fallow	Hind/doe	Young (1-2 yrs)	Small group (2-4)	Unaware of stalker	Facing right
1	1	1	49	40-49	<5	<10	Deer Stalking Certificate 1	1-12 times per year	1-12 times per year	.24 calibre	125-150	2500-2999J	Standing	Stick(s)	Comfortable/steady	More than adequate time	Chest	70	Dull	Rain	11-20 mph	From right	Not well known	Thick woodland	Vegetation <1m	Partially obscured	Fallow	Stag/buck	Young (1-2 yrs)	Alone	Unaware of stalker	Facing right
1	1	1	49	40-49	<5	<10	Deer Stalking Certificate 1	1-12 times per year	1-12 times per year	.24 calibre	125-150	2500-2999J	Lying/prone	Bipod	Comfortable/steady	Sufficient time	Chest	120	Quite bright	Fine	11-20 mph	Head wind	Not well known	Thick woodland	Vegetation <0.5m	Partially obscured	Fallow	Stag/buck	Under 1 yr	Small group (2-4)	Suspicious	Facing left
1	1	0	49	40-49	<5	<10	Deer Stalking Certificate 1	1-12 times per year	1-12 times per year	.24 calibre	125-150	2500-2999J	Lying/prone	Bipod	Comfortable/steady	More than adequate time	Chest	130	Quite bright	Fine	11-20 mph	Head wind	Not well known	Thick woodland	Vegetation <0.5m	Unobscured	Fallow	Hind/doe	Mature adult	Small group (2-4)	Unaware of stalker	Facing left
1	1	1	49	40-49	<5	<10	Deer Stalking Certificate 1	1-12 times per year	1-12 times per year	.24 calibre	125-150	2500-2999J	Standing	Stick(s)	Comfortable/steady	Sufficient time	Chest	70	Quite dark	Fine	11-20 mph	From right	Not well known	Thick woodland	Vegetation <0.5m	Unobscured	Fallow	Stag/buck	Young (1-2 yrs)	Small group (2-4)	Unaware of stalker	Facing right
1	1	1	49	40-49	<5	<10	Deer Stalking Certificate 1	1-12 times per year	1-12 times per year	.24 calibre	125-150	2500-2999J	Sitting/kneeling/crouching	Bipod	Comfortable/steady	Very little time	Low neck	30	Quite bright	Fine	11-20 mph	From left	Not well known	Thick woodland	Vegetation <0.5m	Unobscured	Fallow	Stag/buck	Young (1-2 yrs)	Small group (2-4)	Unaware of stalker	Head-on
1	1	1	49	40-49	<5	<10	Deer Stalking Certificate 1	1-12 times per year	1-12 times per year	.24 calibre	125-150	2500-2999J	Standing	Stick(s)	Comfortable/steady	Sufficient time	Chest	60	Quite bright	Fine	11-20 mph	Head wind	Not well known	Thick woodland	Vegetation <0.5m	Unobscured	Fallow	Stag/buck	Under 1 yr	Small group (2-4)	Suspicious	Facing right
1	1	1	49	40-49	<5	<10	Deer Stalking Certificate 1	1-12 times per year	1-12 times per year	.24 calibre	125-150	2500-2999J	High seat or vehicle	Vertical rest	Comfortable/steady	Sufficient time	Low neck	60	Quite bright	Fine	11-20 mph	From behind	Not well known	Thick woodland	Vegetation <0.5m	Partially obscured	Fallow	Stag/buck	Young (1-2 yrs)	Alone	Looking intently at stalker	Facing right
1	1	1	52	60+	5-14	25+	Advanced Certificate	More than once per month	1-12 times per year	.30 calibre	125-150	2500-2999J	Lying/prone	Bipod	Comfortable/steady	Sufficient time	Chest	80	Very bright	Hail/Snow	11-20 mph	From behind	Stalked often	Fields	Vegetation <0.5m	Unobscured	Roe	Stag/buck	Young (1-2 yrs)	Small group (2-4)	Unaware of stalker	Facing right
1	1	1	52	60+	5-14	25+	Advanced Certificate	More than once per month	1-12 times per year	.30 calibre	125-150	2500-2999J	Lying/prone	Bipod	Comfortable/steady	Very little time	Chest	90	Very bright	Fine	11-20 mph	From right	Stalked often	Fields	Vegetation <0.5m	Unobscured	Roe	Stag/buck	Under 1 yr	Small group (2-4)	Unaware of stalker	Facing right
1	1	1	52	60+	5-14	25+	Advanced Certificate	More than once per month	1-12 times per year	.30 calibre	100-125	2500-2999J	Lying/prone	Bipod	Comfortable/steady	Hurried	Chest	90	Dull	Fine	11-20 mph	From left	Stalked often	Fields	Vegetation <0.5m	Unobscured	Roe	Stag/buck	Young (1-2 yrs)	Large group (5-10)	Unaware of stalker	Facing left
1	1	1	52	60+	5-14	25+	Advanced Certificate	More than once per month	1-12 times per year	.30 calibre	100-125	2500-2999J	High seat or vehicle	Flat rest	Comfortable/steady	Very little time	Chest	30	Very bright	Fine	0-10 mph	From right	Stalked often	Open woodland	Vegetation <1m	Unobscured	Roe	Stag/buck	Under 1 yr	Alone	Unaware of stalker	Facing left
1	1	1	52	60+	5-14	25+	Advanced Certificate	More than once per month	1-12 times per year	.30 calibre	100-125	2500-2999J	Lying/prone	Bipod	Comfortable/steady	Sufficient time	Chest	50	Dull	Rain	11-20 mph	From left	Stalked often	Fields	Vegetation <1m	Partially obscured	Roe	Stag/buck	Young (1-2 yrs)	Small group (2-4)	Unaware of stalker	Facing right
1	1	0	52	60+	5-14	25+	Advanced Certificate	More than once per month	1-12 times per year	.30 calibre	100-125	2500-2999J	Lying/prone	Bipod	Comfortable/steady	Sufficient time	Chest	120	Very bright	Fine	11-20 mph	From behind	Stalked often	Fields	Vegetation <1m	Heavily obscured	Roe	Stag/buck	Under 1 yr	Small group (2-4)	Unaware of stalker	Facing right
1	1	1	52	60+	5-14	25+	Advanced Certificate	More than once per month	1-12 times per year	.30 calibre	100-125	2500-2999J	Lying/prone	Bipod	Comfortable/steady	Very little time	Chest	40	Very bright	Fine	0-10 mph	From right	Stalked often	Fields	Vegetation <1m	Unobscured	Roe	Stag/buck	Under 1 yr	Small group (2-4)	Unaware of stalker	Facing right
1	1	1	52	60+	5-14	25+	Advanced Certificate	More than once per month	1-12 times per year	.30 calibre	100-125	2500-2999J	Lying/prone	Bipod	Comfortable/steady	Sufficient time	Chest	100	Very bright	Fine	0-10 mph	From left	Stalked often	Open/broken ground	Vegetation <0.5m	Heavily obscured	Roe	Stag/buck	Under 1 yr	Alone	Unaware of stalker	Facing right
1	1	1	52	60+	5-14	25+	Advanced Certificate	More than once per month	1-12 times per year	.30 calibre	100-125	2500-2999J	Lying/prone	Bipod	Comfortable/steady	Sufficient time	Chest	80	Very bright	Fine	0-10 mph	From left	Stalked often	Fields	Vegetation <0.5m	Partially obscured	Roe	Stag/buck	Mature adult	Alone	Unaware of stalker	Facing right
1	1	1	52	60+	5-14	25+	Advanced Certificate	More than once per month	1-12 times per year	.30 calibre	125-150	2500-2999J	Standing	Stick(s)	Comfortable/steady	Hurried	Chest	70	Very bright	Fine	0-10 mph	Head wind	Stalked often	Small woods/fields	Vegetation <1m	Partially obscured	Roe	Stag/buck	Mature adult	Alone	Unaware of stalker	Facing left
1	1	1	52	60+	5-14	25+	Advanced Certificate	More than once per month	1-12 times per year	.30 calibre	125-150	2500-2999J	Lying/prone	Bipod	Comfortable/steady	Sufficient time	Chest	100	Very bright	Fine	0-10 mph	From right	Stalked often	Small woods/fields	Vegetation <1m	Unobscured	Roe	Stag/buck	Mature adult	Small group (2-4)	Unaware of stalker	Facing right
1	1	1	52	60+	5-14	25+	Advanced Certificate	More than once per month	1-12 times per year	.30 calibre	100-125	2500-2999J	Standing	Stick(s)	Comfortable/steady	Very little time	Chest	100	Dull	Fine	0-10 mph	From right	Stalked often	Small woods/fields	Vegetation 1-2m	Unobscured	Roe	Stag/buck	Mature adult	Small group (2-4)	Unaware of stalker	Facing right
1	1	1	52	60+	5-14	25+	Advanced Certificate	More than once per month	1-12 times per year	.30 calibre	125-150	2500-2999J	Lying/prone	Bipod	Comfortable/steady	Sufficient time	Chest	90	Quite bright	Fine	0-10 mph	From left	Stalked often	Fields	Vegetation <0.5m	Unobscured	Roe	Stag/buck	Mature adult	Small group (2-4)	Unaware of stalker	Facing right
1	1	1	52	60+	5-14	25+	Advanced Certificate	More than once per month	1-12 times per year	.30 calibre	100-125	2500-2999J	Lying/prone	Bipod	Comfortable/steady	Very little time	Low neck	50	Very bright	Fine	0-10 mph	Head wind	Stalked often	Fields	Vegetation <0.5m	Unobscured	Roe	Stag/buck	Mature adult	Small group (2-4)	Unaware of stalker	Facing left
1	1	1	52	60+	5-14	25+	Advanced Certificate	More than once per month	1-12 times per year	.30 calibre	100-125	2500-2999J	Lying/prone	Bipod	Comfortable/steady	Hurried	Chest	60	Very bright	Fine	0-10 mph	Head wind	Stalked often	Fields	Vegetation <0.5m	Partially obscured	Roe	Hind/doe	Under 1 yr	Small group (2-4)	Looking intently at stalker	Facing right
1	1	1	52	60+	5-14	25+	Advanced Certificate	More than once per month	1-12 times per year	.30 calibre	100-125	2500-2999J	Lying/prone	Bipod	Comfortable/steady	Very little time	Chest	50	Very bright	Rain	11-20 mph	No wind	Stalked often	Open/broken ground	Vegetation 1-2m	Partially obscured	Roe	Stag/buck	Young (1-2 yrs)	Alone	Unaware of stalker	Facing left
1	1	1	52	60+	5-14	25+	Advanced Certificate	More than once per month	1-12 times per year	.30 calibre	100-125	2500-2999J	Lying/prone	Bipod	Comfortable/steady	Very little time	Chest	90	Very bright	Fine	21-30 mph	From behind	Stalked often	Fields	Vegetation <0.5m	Partially obscured	Roe	Stag/buck	Young (1-2 yrs)	Small group (2-4)	Unaware of stalker	Facing left
1	1	1	52	60+	5-14	25+	Advanced Certificate	More than once per month	1-12 times per year	.30 calibre	125-150	2500-2999J	Lying/prone	Bipod	Comfortable/steady	Very little time	Chest	90	Very bright	Fine	21-30 mph	From left	Stalked often	Fields	Vegetation <0.5m	Partially obscured	Roe	Stag/buck	Young (1-2 yrs)	Alone	Unaware of stalker	Facing left
1	1	1	52	60+	5-14	25+	Advanced Certificate	More than once per month	1-12 times per year	.30 calibre	125-150	2500-2999J	Lying/prone	Flat rest	Comfortable/steady	Sufficient time	Chest	90	Very bright	Fine	21-30 mph	From behind	Stalked often	Small woods/fields	Vegetation <1m	Unobscured	Roe	Stag/buck	Old	Alone	Unaware of stalker	Facing left
1	1	1	52	60+	5-14	25+	Advanced Certificate	More than once per month	1-12 times per year	.30 calibre	125-150	2500-2999J	Sitting/kneeling/crouching	Vertical rest	Comfortable/steady	Hurried	High neck	15	Quite bright	Fine	0-10 mph	From left	Stalked often	Small woods/fields	Vegetation 1-2m	Partially obscured	Roe	Stag/buck	Under 1 yr	Alone	Looking intently at stalker	Head-on
1	1	1	52	60+	5-14	25+	Advanced Certificate	More than once per month	1-12 times per year	.30 calibre	100-125	2500-2999J	Lying/prone	Bipod	Comfortable/steady	Very little time	Chest	70	Very bright	Fine	0-10 mph	Head wind	Stalked often	Fields	Vegetation <0.5m	Unobscured	Roe	Stag/buck	Mature adult	Alone	Unaware of stalker	Facing right
1	1	1	52	60+	5-14	25+	Advanced Certificate	More than once per month	1-12 times per year	.30 calibre	125-150	2500-2999J	Sitting/kneeling/crouching	Bipod	Comfortable/steady	More than adequate time	Chest	50	Quite bright	Fog/Mist	11-20 mph	From right	Stalked often	Fields	Vegetation <0.5m	Unobscured	Roe	Hind/doe	Young (1-2 yrs)	Alone	Suspicious	Facing right
1	1	1	52	60+	5-14	25+	Advanced Certificate	More than once per month	1-12 times per year	.30 calibre	125-150	2500-2999J	Lying/prone	Bipod	Comfortable/steady	More than adequate time	Chest	100	Quite bright	Fine	31-40 mph	From left	Not well known	Open/broken ground	Vegetation <0.5m	Unobscured	Roe	Hind/doe	Under 1 yr	Small group (2-4)	Unaware of stalker	Facing right
1	1	1	52	60+	5-14	25+	Advanced Certificate	More than once per month	1-12 times per year	.30 calibre	100-125	2500-2999J	Lying/prone	Bipod	Comfortable/steady	Sufficient time	Chest	90	Very bright	Fine	0-10 mph	From right	Stalked often	Fields	Bare ground	Unobscured	Roe	Hind/doe	Young (1-2 yrs)	Small group (2-4)	Suspicious	Facing left
1	1	1	52	60+	5-14	25+	Advanced Certificate	More than once per month	1-12 times per year	.30 calibre	125-150	2500-2999J	Lying/prone	Bipod	Comfortable/steady	Very little time	Chest	80	Dull	Hail/Snow	21-30 mph	From right	Stalked often	Small woods/fields	Bare ground	Unobscured	Roe	Hind/doe	Young (1-2 yrs)	Small group (2-4)	Unaware of stalker	Facing right
1	1	1	52	60+	5-14	25+	Advanced Certificate	More than once per month	1-12 times per year	.30 calibre	125-150	2500-2999J	Lying/prone	Bipod	Comfortable/steady	Very little time	Chest	100	Dull	Hail/Snow	21-30 mph	From right	Stalked often	Small woods/fields	Bare ground	Unobscured	Roe	Hind/doe	Young (1-2 yrs)	Small group (2-4)	Unaware of stalker	Facing left
1	1	1	52	60+	5-14	25+	Advanced Certificate	More than once per month	1-12 times per year	.30 calibre	100-125	2500-2999J	Lying/prone	Bipod	Comfortable/steady	Sufficient time	Chest	50	Very bright	Fine	21-30 mph	From left	Stalked often	Small woods/fields	Bare ground	Unobscured	Roe	Hind/doe	Young (1-2 yrs)	Small group (2-4)	Suspicious	Facing left
1	1	1	52	60+	5-14	25+	Advanced Certificate	More than once per month	1-12 times per year	.30 calibre	100-125	2500-2999J	Lying/prone	Bipod	Comfortable/steady	More than adequate time	Chest	100	Very bright	Fine	11-20 mph	From left	Stalked often	Small woods/fields	Vegetation <1m	Unobscured	Roe	Hind/doe	Old	Alone	Unaware of stalker	Facing left
1	1	0	52	60+	5-14	25+	Advanced Certificate	More than once per month	1-12 times per year	.30 calibre	100-125	2500-2999J	Lying/prone	Bipod	Comfortable/steady	More than adequate time	Chest	50	Twilight	Fine	0-10 mph	From right	Stalked often	Small woods/fields	Bare ground	Unobscured	Roe	Hind/doe	Mature adult	Small group (2-4)	Unaware of stalker	Facing left
1	1	1	52	60+	5-14	25+	Advanced Certificate	More than once per month	1-12 times per year	.30 calibre	100-125	2500-2999J	Lying/prone	Bipod	Comfortable/steady	More than adequate time	Chest	50	Very bright	Fog/Mist	0-10 mph	From right	Stalked often	Small woods/fields	Bare ground	Unobscured	Roe	Hind/doe	Old	Small group (2-4)	Unaware of stalker	Facing right
1	1	1	52	60+	5-14	25+	Advanced Certificate	More than once per month	1-12 times per year	.30 calibre	100-125	2500-2999J	Lying/prone	Bipod	Comfortable/steady	Sufficient time	Chest	80	Very bright	Fine	0-10 mph	From right	Stalked often	Small woods/fields	Bare ground	Unobscured	Roe	Hind/doe	Mature adult	Small group (2-4)	Alert	Facing right
1	1	1	52	60+	5-14	25+	Advanced Certificate	More than once per month	1-12 times per year	.30 calibre	100-125	2500-2999J	Lying/prone	Bipod	Comfortable/steady	More than adequate time	Chest	100	Very bright	Fine	21-30 mph	From right	Stalked often	Small woods/fields	Vegetation <0.5m	Partially obscured	Roe	Hind/doe	Old	Small group (2-4)	Unaware of stalker	Facing right
1	1	1	52	60+	5-14	25+	Advanced Certificate	More than once per month	1-12 times per year	.30 calibre	100-125	2500-2999J	Lying/prone	Bipod	Comfortable/steady	More than adequate time	Chest	25	Very bright	Fine	0-10 mph	From behind	Stalked often	Small woods/fields	Bare ground	Unobscured	Roe	Hind/doe	Mature adult	Small group (2-4)	Suspicious	Facing left
1	1	1	52	60+	5-14	25+	Advanced Certificate	More than once per month	1-12 times per year	.30 calibre	100-125	2500-2999J	Lying/prone	Bipod	Uncomfortable/unsteady	Hurried	Chest	125	Very bright	Fine	21-30 mph	Head wind	Stalked often	Small woods/fields	Vegetation <0.5m	Unobscured	Roe	Hind/doe	Mature adult	Small group (2-4)	Alert	Facing right
1	1	1	52	60+	5-14	25+	Advanced Certificate	More than once per month	1-12 times per year	.30 calibre	100-125	2500-2999J	Lying/prone	Bipod	Comfortable/steady	Sufficient time	Chest	100	Very bright	Fine	11-20 mph	Head wind	Stalked often	Small woods/fields	Vegetation <0.5m	Unobscured	Roe	Hind/doe	Old	Small group (2-4)	Unaware of stalker	Facing right
1	1	1	52	60+	5-14	25+	Advanced Certificate	More than once per month	1-12 times per year	.30 calibre	100-125	2500-2999J	Lying/prone	Bipod	Comfortable/steady	Sufficient time	Chest	100	Very bright	Fine	11-20 mph	From right	Stalked often	Small woods/fields	Bare ground	Unobscured	Roe	Hind/doe	Mature adult	Small group (2-4)	Suspicious	Facing left
1	1	1	52	60+	5-14	25+	Advanced Certificate	More than once per month	1-12 times per year	.30 calibre	100-125	2500-2999J	Standing	Stick(s)	Comfortable/steady	Hurried	Chest	100	Very bright	Fine	21-30 mph	From left	Stalked often	Small woods/fields	Bare ground	Unobscured	Roe	Hind/doe	Under 1 yr	Small group (2-4)	Alert	Facing right
1	1	0	52	60+	5-14	25+	Advanced Certificate	More than once per month	1-12 times per year	.30 calibre	100-125	2500-2999J	Lying/prone	Bipod	Comfortable/steady	Hurried	Chest	50	Quite bright	Rain	0-10 mph	From right	Stalked often	Small woods/fields	Vegetation <0.5m	Unobscured	Roe	Hind/doe	Old	Alone	Unaware of stalker	Facing right
1	1	1	52	60+	5-14	25+	Advanced Certificate	More than once per month	1-12 times per year	.30 calibre	100-125	2500-2999J	Standing	Stick(s)	Comfortable/steady	Sufficient time	High neck	50	Dull	Fine	11-20 mph	From right	Stalked often	Small woods/fields	Vegetation <0.5m	Unobscured	Roe	Hind/doe	Old	Alone	Alert	Facing right
1	1	1	52	60+	5-14	25+	Advanced Certificate	More than once per month	1-12 times per year	.30 calibre	100-125	2500-2999J	Sitting/kneeling/crouching	High seat rail	Uncomfortable/unsteady	Very little time	Chest	100	Quite bright	Fog/Mist	0-10 mph	From right	Stalked often	Small woods/fields	Vegetation <0.5m	Unobscured	Roe	Hind/doe	Young (1-2 yrs)	Small group (2-4)	Unaware of stalker	Facing left
1	1	1	52	60+	5-14	25+	Advanced Certificate	More than once per month	1-12 times per year	.30 calibre	100-125	2500-2999J	Lying/prone	Bipod	Comfortable/steady	Sufficient time	Chest	100	Quite bright	Rain	0-10 mph	From left	Stalked often	Small woods/fields	Vegetation <0.5m	Unobscured	Roe	Hind/doe	Mature adult	Small group (2-4)	Alert	Facing left
1	1	1	52	60+	5-14	25+	Advanced Certificate	More than once per month	1-12 times per year	.30 calibre	100-125	2500-2999J	Lying/prone	Bipod	Comfortable/steady	Sufficient time	Chest	90	Dull	Fine	0-10 mph	From behind	Stalked often	Small woods/fields	Vegetation <0.5m	Partially obscured	Roe	Hind/doe	Mature adult	Small group (2-4)	Unaware of stalker	Head-on
1	1	0	52	60+	5-14	25+	Advanced Certificate	More than once per month	1-12 times per year	.30 calibre	100-125	2500-2999J	Lying/prone	Bipod	Comfortable/steady	Sufficient time	Chest	90	Dull	Fine	0-10 mph	From behind	Stalked often	Small woods/fields	Vegetation <0.5m	Partially obscured	Roe	Hind/doe	Mature adult	Small group (2-4)	Unaware of stalker	Facing left
1	1	1	52	60+	5-14	25+	Advanced Certificate	More than once per month	1-12 times per year	.30 calibre	100-125	2500-2999J	Standing	Stick(s)	Comfortable/steady	Sufficient time	High neck	80	Quite bright	Hail/Snow	0-10 mph	From right	Stalked often	Small woods/fields	Vegetation <0.5m	Unobscured	Roe	Hind/doe	Old	Small group (2-4)	Unaware of stalker	Facing right
1	1	1	52	60+	5-14	25+	Advanced Certificate	More than once per month	1-12 times per year	.30 calibre	100-125	2500-2999J	Lying/prone	Bipod	Comfortable/steady	Sufficient time	High neck	100	Very bright	Fine	11-20 mph	Head wind	Stalked often	Thick woodland	Vegetation <1m	Heavily obscured	Roe	Stag/buck	Young (1-2 yrs)	Small group (2-4)	Suspicious	Facing left
1	1	1	52	60+	5-14	25+	Advanced Certificate	More than once per month	1-12 times per year	.30 calibre	100-125	2500-2999J	Standing	Flat rest	Comfortable/steady	Very little time	Chest	50	Very bright	Fine	0-10 mph	Head wind	Stalked often	Small woods/fields	Vegetation <1m	Unobscured	Roe	Hind/doe	Old	Small group (2-4)	Alert	Facing left
1	1	1	52	60+	5-14	25+	Advanced Certificate	More than once per month	1-12 times per year	.30 calibre	100-125	2500-2999J	Standing	Flat rest	Uncomfortable/unsteady	Very little time	Chest	50	Very bright	Fine	11-20 mph	From right	Stalked often	Small woods/fields	Vegetation <1m	Unobscured	Roe	Hind/doe	Mature adult	Small group (2-4)	Alert	Facing right
1	1	1	52	60+	5-14	25+	Advanced Certificate	More than once per month	1-12 times per year	.30 calibre	100-125	2500-2999J	Standing	Flat rest	Comfortable/steady	Hurried	Chest	60	Very bright	Fine	0-10 mph	No wind	Stalked often	Small woods/fields	Vegetation <1m	Unobscured	Roe	Hind/doe	Mature adult	Small group (2-4)	Unaware of stalker	Facing right
1	1	1	52	60+	5-14	25+	Advanced Certificate	More than once per month	1-12 times per year	.30 calibre	100-125	2500-2999J	High seat or vehicle	High seat rail	Uncomfortable/unsteady	Sufficient time	Chest	70	Very bright	Rain	0-10 mph	Head wind	Stalked often	Small woods/fields	Vegetation <1m	Unobscured	Roe	Hind/doe	Mature adult	Small group (2-4)	Unaware of stalker	Head-on
1	1	1	52	60+	5-14	25+	Advanced Certificate	More than once per month	1-12 times per year	.30 calibre	100-125	2500-2999J	High seat or vehicle	Unsupported/freehand	Comfortable/steady	Hurried	Chest	30	Quite bright	Fog/Mist	0-10 mph	From left	Stalked often	Open woodland	Vegetation 1-2m	Partially obscured	Roe	Hind/doe	Old	Small group (2-4)	Alert	Facing left
1	0		52	60+	5-14	25+	Advanced Certificate	More than once per month	1-12 times per year	.30 calibre	100-125	2500-2999J	Lying/prone	Bipod	Uncomfortable/unsteady	Hurried	High neck	30	Very bright	Fine	11-20 mph	Head wind	Stalked often	Thick woodland	Thicket	Heavily obscured	Roe	Stag/buck	Old	Alone	Alert	Facing left
1	1	0	53	60+	15+	<10	None	1-12 times per year	1-12 times per year	.27 calibre	150+	4000-4999J	Lying/prone	Flat rest	Comfortable/steady	Sufficient time	Chest	160	Quite bright	Fine	31-40 mph	From left	Stalked occasionally	Bare hillside	Bare ground	Unobscured	Red	Stag/buck	Mature adult	Small group (2-4)	Unaware of stalker	Facing left
1	1	1	53	60+	15+	<10	None	1-12 times per year	1-12 times per year	.27 calibre	150+	4000-4999J	Lying/prone	Flat rest	Comfortable/steady	More than adequate time	Low neck	70	Dull	Fog/Mist	0-10 mph	From right	Stalked occasionally	Bare hillside	Bare ground	Unobscured	Red	Stag/buck	Old	Large group (5-10)	Looking intently at stalker	Head-on
1	1	1	53	60+	15+	<10	None	1-12 times per year	1-12 times per year	.27 calibre	150+	4000-4999J	Lying/prone	Flat rest	Comfortable/steady	Sufficient time	Chest	110	Very bright	Fine	0-10 mph	Head wind	Stalked regularly	Bare hillside	Bare ground	Unobscured	Red	Stag/buck	Mature adult	Large group (5-10)	Unaware of stalker	Facing left
1	1	1	55	60+	5-14	<10	None	1-12 times per year	1-12 times per year	.24 calibre	100-125	2500-2999J	Sitting/kneeling/crouching	Vertical rest	Comfortable/steady	Very little time	Chest	45	Dull	Fine	0-10 mph	From right	Stalked often	Open woodland	Vegetation <1m	Partially obscured	Roe	Hind/doe	Under 1 yr	Small group (2-4)	Unaware of stalker	Facing left
1	1	1	55	60+	5-14	<10	None	1-12 times per year	1-12 times per year	.24 calibre	100-125	2500-2999J	Standing	Stick(s)	Comfortable/steady	Sufficient time	Chest	35	Dull	Fine	11-20 mph	From left	Stalked occasionally	Thick woodland	Thicket	Unobscured	Muntjac	Hind/doe	Mature adult	Alone	Alert	Facing right
1	1	1	55	60+	5-14	<10	None	1-12 times per year	1-12 times per year	.24 calibre	100-125	2500-2999J	Standing	Stick(s)	Comfortable/steady	Very little time	Chest	45	Dull	Fine	11-20 mph	From left	Unknown/new area	Open woodland	Thicket	Partially obscured	Muntjac	Stag/buck	Young (1-2 yrs)	Small group (2-4)	Suspicious	Facing right
1	1	1	55	60+	5-14	<10	None	1-12 times per year	1-12 times per year	.24 calibre	100-125	2500-2999J	Standing	Stick(s)	Comfortable/steady	Very little time	Chest	40	Dull	Fine	0-10 mph	From left	Stalked occasionally	Thick woodland	Woodland	Unobscured	Muntjac	Hind/doe	Mature adult	Alone	Alert	Facing left
1	0		55	60+	5-14	<10	None	1-12 times per year	1-12 times per year	.24 calibre	100-125	2500-2999J	Sitting/kneeling/crouching	Vertical rest	Uncomfortable/unsteady	Very little time	Chest	30	Dull	Fine	0-10 mph	Head wind	Stalked occasionally	Open/broken ground	Vegetation 1-2m	Unobscured	Muntjac	Stag/buck	Mature adult	Alone	Suspicious	Facing left
1	1	1	55	60+	5-14	<10	None	1-12 times per year	1-12 times per year	.24 calibre	100-125	2500-2999J	Sitting/kneeling/crouching	Flat rest	Comfortable/steady	Very little time	Chest	100	Dull	Fine	0-10 mph	Head wind	Stalked often	Fields	Vegetation <1m	Partially obscured	Roe	Stag/buck	Old	Small group (2-4)	Suspicious	Facing left
1	1	1	55	60+	5-14	<10	None	1-12 times per year	1-12 times per year	.24 calibre	100-125	2500-2999J	Standing	Flat rest	Comfortable/steady	Sufficient time	Chest	50	Very bright	Fine	0-10 mph	From right	Stalked often	Fields	Vegetation <1m	Partially obscured	Roe	Stag/buck	Mature adult	Small group (2-4)	Unaware of stalker	Facing right
1	1	1	55	60+	5-14	<10	None	1-12 times per year	1-12 times per year	.24 calibre	100-125	2500-2999J	Standing	Flat rest	Comfortable/steady	Hurried	Chest	70	Dull	Fine	0-10 mph	From right	Stalked often	Bare hillside	Vegetation <0.5m	Unobscured	Roe	Stag/buck	Mature adult	Alone	About to run	Facing right
1	1	1	55	60+	5-14	<10	None	1-12 times per year	1-12 times per year	.24 calibre	100-125	2500-2999J	Lying/prone	Off elbows	Comfortable/steady	Sufficient time	Chest	100	Very bright	Fine	0-10 mph	From left	Stalked often	Open/broken ground	Vegetation <1m	Partially obscured	Roe	Stag/buck	Young (1-2 yrs)	Small group (2-4)	Suspicious	Facing left
1	0		55	60+	5-14	<10	None	1-12 times per year	1-12 times per year	.24 calibre	100-125	2500-2999J	Lying/prone	Off elbows	Comfortable/steady	Sufficient time	Chest	50	Dull	Fine	0-10 mph	From right	Stalked often	Open/broken ground	Vegetation <1m	Partially obscured	Roe	Stag/buck	Young (1-2 yrs)	Alone	Unaware of stalker	Facing left
1	1	1	55	60+	5-14	<10	None	1-12 times per year	1-12 times per year	.24 calibre	100-125	2500-2999J	Standing	Flat rest	Uncomfortable/unsteady	Very little time	Chest	50	Dull	Fine	31-40 mph	Head wind	Stalked often	Open woodland	Vegetation <1m	Partially obscured	Roe	Hind/doe	Mature adult	Small group (2-4)	Looking intently at stalker	Facing left
1	1	1	59	60+	15+	25+	Deer Stalking Certificate 2	1-12 times per year	1-12 times per year	.30 calibre	150+	3000-3499J	Lying/prone	Flat rest	Comfortable/steady	More than adequate time	Chest	160	Dull	Fine	0-10 mph	From left	Not well known	Bare hillside	Vegetation <0.5m	Unobscured	Red	Hind/doe	Mature adult	Large group (5-10)	Suspicious	Facing right
1	1	1	59	60+	15+	25+	Deer Stalking Certificate 2	1-12 times per year	1-12 times per year	.30 calibre	150+	3000-3499J	Lying/prone	Flat rest	Comfortable/steady	More than adequate time	Chest	120	Very bright	Fine	0-10 mph	From left	Not well known	Bare hillside	Bare ground	Unobscured	Red	Hind/doe	Young (1-2 yrs)	Herd (10+)	Suspicious	Facing right
1	1	1	59	60+	15+	25+	Deer Stalking Certificate 2	1-12 times per year	1-12 times per year	.30 calibre	150+	3000-3499J	Sitting/kneeling/crouching	Off elbows	Comfortable/steady	More than adequate time	Low neck	50	Dull	Fine	0-10 mph	From left	Not well known	Bare hillside	Vegetation <0.5m	Unobscured	Red	Hind/doe	Old	Herd (10+)	Unaware of stalker	Head-on
1	0		59	60+	15+	25+	Deer Stalking Certificate 2	1-12 times per year	1-12 times per year	.30 calibre	150+	3000-3499J	Sitting/kneeling/crouching	Off elbows	Uncomfortable/unsteady	Hurried	High neck	80	Dull	Fine	0-10 mph	From left	Not well known	Bare hillside	Vegetation <0.5m	Unobscured	Red	Hind/doe	Under 1 yr	Herd (10+)	On the move	Facing away
1	1	0	59	60+	15+	25+	Deer Stalking Certificate 2	1-12 times per year	1-12 times per year	.30 calibre	150+	3000-3499J	Lying/prone	Off elbows	Uncomfortable/unsteady	Hurried	Chest	130	Dull	Fine	0-10 mph	From left	Not well known	Bare hillside	Vegetation <0.5m	Unobscured	Red	Hind/doe	Mature adult	Herd (10+)	On the move	Facing right
1	1	1	59	60+	15+	25+	Deer Stalking Certificate 2	1-12 times per year	1-12 times per year	.24 calibre	75-100	2000-2499J	Standing	Bipod	Uncomfortable/unsteady	Hurried	Chest	50	Dull	Fog/Mist	11-20 mph	Head wind	Stalked often	Small woods/fields	Bare ground	Unobscured	Roe	Hind/doe	Young (1-2 yrs)	Small group (2-4)	On the move	Facing right
1	1	1	59	60+	15+	25+	Deer Stalking Certificate 2	1-12 times per year	1-12 times per year	.24 calibre	75-100	2000-2499J	Standing	Stick(s)	Comfortable/steady	Hurried	Chest	120	Dull	Fine	0-10 mph	From left	Stalked often	Small woods/fields	Bare ground	Unobscured	Roe	Hind/doe	Mature adult	Small group (2-4)	On the move	Facing left
1	1	1	59	60+	15+	25+	Deer Stalking Certificate 2	1-12 times per year	1-12 times per year	.24 calibre	75-100	2000-2499J	Sitting/kneeling/crouching	Stick(s)	Comfortable/steady	Hurried	Chest	90	Dull	Fine	0-10 mph	From behind	Stalked often	Fields	Bare ground	Unobscured	Fallow	Hind/doe	Young (1-2 yrs)	Herd (10+)	On the move	Facing right
1	1	0	59	60+	15+	25+	Deer Stalking Certificate 2	1-12 times per year	1-12 times per year	.24 calibre	75-100	2000-2499J	Sitting/kneeling/crouching	Stick(s)	Uncomfortable/unsteady	Hurried	Chest	110	Dull	Fine	0-10 mph	From behind	Stalked often	Fields	Bare ground	Unobscured	Fallow	Hind/doe	Mature adult	Herd (10+)	On the move	Facing right
1	1	1	59	60+	15+	25+	Deer Stalking Certificate 2	1-12 times per year	1-12 times per year	.24 calibre	75-100	2000-2499J	Standing	Stick(s)	Uncomfortable/unsteady	Hurried	Chest	100	Quite bright	Fine	0-10 mph	From left	Stalked often	Open woodland	Vegetation <0.5m	Partially obscured	Fallow	Hind/doe	Mature adult	Herd (10+)	On the move	Facing right
1	1	1	59	60+	15+	25+	Deer Stalking Certificate 2	1-12 times per year	1-12 times per year	.24 calibre	75-100	2000-2499J	Standing	Stick(s)	Comfortable/steady	Sufficient time	Chest	30	Quite bright	Fine	0-10 mph	Head wind	Stalked often	Thick woodland	Woodland	Partially obscured	Roe	Hind/doe	Under 1 yr	Small group (2-4)	Looking intently at stalker	Facing away
1	1	1	59	60+	15+	25+	Deer Stalking Certificate 2	1-12 times per year	1-12 times per year	.24 calibre	75-100	2000-2499J	Standing	Stick(s)	Uncomfortable/unsteady	Sufficient time	Chest	120	Very bright	Fine	11-20 mph	From right	Stalked often	Fields	Bare ground	Unobscured	Roe	Hind/doe	Mature adult	Small group (2-4)	Suspicious	Facing right
1	1	1	59	60+	15+	25+	Deer Stalking Certificate 2	1-12 times per year	1-12 times per year	.24 calibre	75-100	2000-2499J	Standing	Stick(s)	Comfortable/steady	More than adequate time	High neck	100	Very bright	Fine	11-20 mph	Head wind	Stalked often	Small woods/fields	Bare ground	Partially obscured	Roe	Hind/doe	Young (1-2 yrs)	Alone	Unaware of stalker	Facing away
1	1	0	59	60+	15+	25+	Deer Stalking Certificate 2	1-12 times per year	1-12 times per year	.30 calibre	150+	3000-3499J	Standing	Stick(s)	Comfortable/steady	Sufficient time	Chest	130	Quite bright	Fine	0-10 mph	From right	Stalked regularly	Thick woodland	Vegetation <0.5m	Heavily obscured	Roe	Hind/doe	Under 1 yr	Herd (10+)	Alert	Facing right
1	1	1	59	60+	15+	25+	Deer Stalking Certificate 2	1-12 times per year	1-12 times per year	.30 calibre	150+	3000-3499J	Standing	Stick(s)	Comfortable/steady	Very little time	Chest	40	Quite dark	Fine	11-20 mph	From right	Stalked often	Fields	Bare ground	Unobscured	Fallow	Hind/doe	Mature adult	Small group (2-4)	On the move	Facing left
1	1	1	59	60+	15+	25+	Deer Stalking Certificate 2	1-12 times per year	1-12 times per year	.30 calibre	150+	3000-3499J	Standing	Stick(s)	Comfortable/steady	Hurried	Chest	100	Quite dark	Fine	11-20 mph	From right	Stalked often	Fields	Bare ground	Unobscured	Fallow	Hind/doe	Young (1-2 yrs)	Small group (2-4)	On the move	Facing right
1	1	1	59	60+	15+	25+	Deer Stalking Certificate 2	1-12 times per year	1-12 times per year	.30 calibre	150+	3000-3499J	Standing	Stick(s)	Uncomfortable/unsteady	Hurried	Chest	40	Quite bright	Fine	0-10 mph	From left	Stalked often	Fields	Bare ground	Unobscured	Fallow	Hind/doe	Mature adult	Herd (10+)	Alert	Facing right
1	1	1	59	60+	15+	25+	Deer Stalking Certificate 2	1-12 times per year	1-12 times per year	.24 calibre	75-100	2000-2499J	Standing	Vertical rest	Comfortable/steady	Sufficient time	Chest	100	Dull	Fine	0-10 mph	From right	Stalked often	Fields	Bare ground	Unobscured	Roe	Hind/doe	Under 1 yr	Alone	Unaware of stalker	Facing left
1	1	1	59	60+	15+	25+	Deer Stalking Certificate 2	1-12 times per year	1-12 times per year	.24 calibre	75-100	2000-2499J	Standing	Stick(s)	Comfortable/steady	More than adequate time	Low neck	50	Dull	Fine	11-20 mph	From behind	Stalked often	Open woodland	Vegetation <0.5m	Partially obscured	Roe	Stag/buck	Under 1 yr	Small group (2-4)	Alert	Facing left
1	0		59	60+	15+	25+	Deer Stalking Certificate 2	1-12 times per year	1-12 times per year	.24 calibre	75-100	2000-2499J	High seat or vehicle	High seat rail	Comfortable/steady	Very little time	Low neck	60	Dull	Fine	0-10 mph	Head wind	Stalked regularly	Fields	Vegetation <1m	Partially obscured	Roe	Stag/buck	Young (1-2 yrs)	Alone	Unaware of stalker	Facing right
1	1	0	59	60+	15+	25+	Deer Stalking Certificate 2	1-12 times per year	1-12 times per year	.24 calibre	75-100	2000-2499J	Standing	Stick(s)	Uncomfortable/unsteady	Hurried	Chest	30	Dull	Fine	0-10 mph	Head wind	Stalked often	Small woods/fields	Vegetation <0.5m	Unobscured	Roe	Stag/buck	Young (1-2 yrs)	Alone	On the move	Facing right
1	1	1	59	60+	15+	25+	Deer Stalking Certificate 2	1-12 times per year	1-12 times per year	.24 calibre	75-100	2000-2499J	Standing	Stick(s)	Comfortable/steady	Sufficient time	Low neck	40	Dull	Fine	0-10 mph	From right	Stalked often	Open/broken ground	Vegetation <0.5m	Unobscured	Roe	Stag/buck	Young (1-2 yrs)	Alone	Looking intently at stalker	Facing away
1	1	1	59	60+	15+	25+	Deer Stalking Certificate 2	1-12 times per year	1-12 times per year	.24 calibre	75-100	2000-2499J	Standing	Stick(s)	Comfortable/steady	Very little time	Head	10	Quite bright	Fine	0-10 mph	From behind	Stalked often	Open woodland	Woodland	Unobscured	Roe	Stag/buck	Young (1-2 yrs)	Small group (2-4)	Looking intently at stalker	Head-on
1	1	1	59	60+	15+	25+	Deer Stalking Certificate 2	1-12 times per year	1-12 times per year	.24 calibre	75-100	2000-2499J	Standing	Stick(s)	Comfortable/steady	Sufficient time	Chest	128	Dull	Fine	0-10 mph	From behind	Stalked often	Open woodland	Bare ground	Unobscured	Fallow	Stag/buck	Young (1-2 yrs)	Alone	Unaware of stalker	Facing left
1	1	1	59	60+	15+	25+	Deer Stalking Certificate 2	1-12 times per year	1-12 times per year	.24 calibre	75-100	2000-2499J	Standing	Vertical rest	Comfortable/steady	Sufficient time	Chest	126	Quite dark	Fine	0-10 mph	From left	Stalked often	Fields	Bare ground	Unobscured	Fallow	Stag/buck	Young (1-2 yrs)	Herd (10+)	Unaware of stalker	Head-on
1	1	1	59	60+	15+	25+	Deer Stalking Certificate 2	1-12 times per year	1-12 times per year	.24 calibre	75-100	2000-2499J	Standing	Stick(s)	Comfortable/steady	Hurried	Chest	50	Quite dark	Fine	11-20 mph	From right	Stalked often	Open woodland	Bare ground	Unobscured	Fallow	Stag/buck	Young (1-2 yrs)	Herd (10+)	On the move	Facing left
1	0		59	60+	15+	25+	Deer Stalking Certificate 2	1-12 times per year	1-12 times per year	.24 calibre	75-100	2000-2499J	Sitting/kneeling/crouching	Vertical rest	Uncomfortable/unsteady	Very little time	Chest	115	Dull	Rain	0-10 mph	Head wind	Stalked often	Fields	Vegetation <0.5m	Unobscured	Roe	Stag/buck	Young (1-2 yrs)	Small group (2-4)	Alert	Facing left
1	1	1	59	60+	15+	25+	Deer Stalking Certificate 2	1-12 times per year	1-12 times per year	.24 calibre	75-100	2000-2499J	Standing	Stick(s)	Comfortable/steady	Sufficient time	Chest	96	Quite bright	Fine	0-10 mph	From right	Stalked often	Fields	Bare ground	Unobscured	Roe	Stag/buck	Young (1-2 yrs)	Small group (2-4)	Unaware of stalker	Facing left
1	1	0	59	60+	15+	25+	Deer Stalking Certificate 2	1-12 times per year	1-12 times per year	.24 calibre	75-100	2000-2499J	Standing	Stick(s)	Comfortable/steady	Hurried	Chest	105	Quite bright	Fine	0-10 mph	From right	Stalked often	Fields	Bare ground	Unobscured	Roe	Stag/buck	Mature adult	Small group (2-4)	On the move	Facing left
1	1	0	59	60+	15+	25+	Deer Stalking Certificate 2	1-12 times per year	1-12 times per year	.30 calibre	150+	3000-3499J	Lying/prone	Off elbows	Uncomfortable/unsteady	Hurried	Chest	77	Dull	Fine	21-30 mph	From right	Unknown/new area	Bare hillside	Vegetation <0.5m	Unobscured	Red	Hind/doe	Mature adult	Large group (5-10)	About to run	Head-on
1	0		59	60+	15+	25+	Deer Stalking Certificate 2	1-12 times per year	1-12 times per year	.30 calibre	150+	3000-3499J	Lying/prone	Off elbows	Uncomfortable/unsteady	Hurried	Low neck	100	Dull	Fine	21-30 mph	From right	Unknown/new area	Bare hillside	Vegetation <0.5m	Unobscured	Red	Hind/doe	Under 1 yr	Large group (5-10)	On the move	Head-on
1	1	1	59	60+	15+	25+	Deer Stalking Certificate 2	1-12 times per year	1-12 times per year	.24 calibre	75-100	2000-2499J	Standing	Stick(s)	Comfortable/steady	Very little time	Chest	109	Quite bright	Fine	0-10 mph	Head wind	Stalked often	Open woodland	Vegetation <1m	Unobscured	Fallow	Hind/doe	Mature adult	Herd (10+)	About to run	Facing left
1	1	1	60	40-49	5-14	25+	Deer Stalking Certificate 1	At least once per week	More than once per month	.27 calibre	100-125	3500-3999J	Lying/prone	Bipod	Comfortable/steady	Sufficient time	Chest	259	Dull	Rain	31-40 mph	From right	Stalked regularly	Bare hillside	Bare ground	Unobscured	Red	Stag/buck	Old	Large group (5-10)	Alert	Facing right
1	1	1	60	40-49	5-14	25+	Deer Stalking Certificate 1	At least once per week	More than once per month	.27 calibre	100-125	3500-3999J	Lying/prone	Bipod	Comfortable/steady	Sufficient time	High neck	161	Dull	Rain	21-30 mph	From right	Stalked regularly	Bare hillside	Bare ground	Partially obscured	Red	Stag/buck	Old	Large group (5-10)	Suspicious	Head-on
1	1	1	60	40-49	5-14	25+	Deer Stalking Certificate 1	At least once per week	More than once per month	.27 calibre	100-125	3500-3999J	Lying/prone	Bipod	Comfortable/steady	Sufficient time	High neck	145	Dull	Rain	31-40 mph	From right	Stalked regularly	Bare hillside	Bare ground	Unobscured	Red	Stag/buck	Old	Large group (5-10)	Suspicious	Head-on
1	1	1	60	40-49	5-14	25+	Deer Stalking Certificate 1	At least once per week	More than once per month	.27 calibre	100-125	3500-3999J	Lying/prone	Bipod	Comfortable/steady	Sufficient time	Chest	160	Quite bright	Fine	21-30 mph	From right	Stalked regularly	Bare hillside	Bare ground	Unobscured	Red	Stag/buck	Old	Large group (5-10)	Alert	Facing right
1	1	1	60	40-49	5-14	25+	Deer Stalking Certificate 1	At least once per week	More than once per month	.27 calibre	100-125	3500-3999J	Lying/prone	Bipod	Comfortable/steady	Sufficient time	Chest	120	Quite bright	Fine	21-30 mph	From right	Stalked regularly	Bare hillside	Bare ground	Unobscured	Red	Stag/buck	Old	Large group (5-10)	Alert	Facing right
1	1	1	60	40-49	5-14	25+	Deer Stalking Certificate 1	At least once per week	More than once per month	.27 calibre	100-125	3500-3999J	Standing	Stick(s)	Comfortable/steady	Sufficient time	High neck	130	Dull	Rain	0-10 mph	From right	Stalked regularly	Small woods/fields	Woodland	Unobscured	Roe	Stag/buck	Mature adult	Alone	Unaware of stalker	Facing right
1	1	1	60	40-49	5-14	25+	Deer Stalking Certificate 1	At least once per week	More than once per month	.27 calibre	100-125	3500-3999J	Standing	Stick(s)	Comfortable/steady	Very little time	High neck	85	Dull	Rain	11-20 mph	Head wind	Stalked regularly	Small woods/fields	Woodland	Unobscured	Roe	Stag/buck	Old	Alone	Unaware of stalker	Facing right
1	1	1	60	40-49	5-14	25+	Deer Stalking Certificate 1	At least once per week	More than once per month	.27 calibre	100-125	3500-3999J	Standing	Stick(s)	Uncomfortable/unsteady	Hurried	High neck	70	Quite bright	Fine	11-20 mph	From left	Stalked regularly	Small woods/fields	Woodland	Unobscured	Roe	Stag/buck	Mature adult	Small group (2-4)	Alert	Facing right
1	1	1	60	40-49	5-14	25+	Deer Stalking Certificate 1	At least once per week	More than once per month	.27 calibre	100-125	3500-3999J	Standing	Stick(s)	Comfortable/steady	Very little time	Head	90	Dull	Rain	0-10 mph	Head wind	Stalked regularly	Small woods/fields	Woodland	Unobscured	Roe	Hind/doe	Under 1 yr	Small group (2-4)	Alert	Facing left
1	1	1	60	40-49	5-14	25+	Deer Stalking Certificate 1	At least once per week	More than once per month	.27 calibre	100-125	3500-3999J	Standing	Stick(s)	Comfortable/steady	Sufficient time	High neck	85	Dull	Rain	11-20 mph	Head wind	Stalked regularly	Small woods/fields	Woodland	Unobscured	Roe	Hind/doe	Young (1-2 yrs)	Small group (2-4)	Alert	Facing left
1	1	1	60	40-49	5-14	25+	Deer Stalking Certificate 1	At least once per week	More than once per month	.27 calibre	100-125	3500-3999J	Standing	Stick(s)	Comfortable/steady	Very little time	Chest	125	Quite dark	Fine	0-10 mph	From right	Stalked regularly	Small woods/fields	Vegetation 1-2m	Partially obscured	Roe	Hind/doe	Mature adult	Small group (2-4)	Suspicious	Facing left
1	1	1	60	40-49	5-14	25+	Deer Stalking Certificate 1	At least once per week	More than once per month	.27 calibre	100-125	3500-3999J	Standing	Stick(s)	Comfortable/steady	Very little time	Chest	140	Dull	Rain	11-20 mph	From right	Stalked regularly	Small woods/fields	Woodland	Partially obscured	Roe	Hind/doe	Old	Alone	Suspicious	Facing right
1	1	1	60	40-49	5-14	25+	Deer Stalking Certificate 1	At least once per week	More than once per month	.27 calibre	100-125	3500-3999J	Sitting/kneeling/crouching	Stick(s)	Comfortable/steady	Hurried	High neck	85	Quite dark	Rain	11-20 mph	From left	Stalked regularly	Small woods/fields	Woodland	Partially obscured	Roe	Hind/doe	Young (1-2 yrs)	Alone	Alert	Facing right
1	1	1	60	40-49	5-14	25+	Deer Stalking Certificate 1	At least once per week	More than once per month	.27 calibre	100-125	3500-3999J	Sitting/kneeling/crouching	Stick(s)	Comfortable/steady	Hurried	High neck	75	Quite dark	Fine	11-20 mph	From left	Stalked regularly	Small woods/fields	Woodland	Unobscured	Roe	Hind/doe	Mature adult	Small group (2-4)	Alert	Facing right
1	1	1	60	40-49	5-14	25+	Deer Stalking Certificate 1	At least once per week	More than once per month	.27 calibre	100-125	3500-3999J	Standing	Stick(s)	Uncomfortable/unsteady	Very little time	Head	65	Quite dark	Fine	0-10 mph	Head wind	Stalked regularly	Small woods/fields	Woodland	Unobscured	Roe	Hind/doe	Mature adult	Alone	Suspicious	Facing right
1	1	1	60	40-49	5-14	25+	Deer Stalking Certificate 1	At least once per week	More than once per month	.27 calibre	100-125	3500-3999J	Standing	Stick(s)	Comfortable/steady	Very little time	Head	80	Dull	Rain	0-10 mph	From left	Stalked regularly	Small woods/fields	Woodland	Unobscured	Roe	Hind/doe	Mature adult	Small group (2-4)	Alert	Facing right
1	1	1	60	40-49	5-14	25+	Deer Stalking Certificate 1	At least once per week	More than once per month	.27 calibre	100-125	3500-3999J	Lying/prone	Bipod	Comfortable/steady	More than adequate time	Chest	178	Dull	Fine	21-30 mph	Head wind	Stalked regularly	Bare hillside	Bare ground	Partially obscured	Red	Stag/buck	Under 1 yr	Small group (2-4)	Unaware of stalker	Facing left
1	1	1	60	40-49	5-14	25+	Deer Stalking Certificate 1	At least once per week	More than once per month	.27 calibre	100-125	3500-3999J	Lying/prone	Bipod	Comfortable/steady	More than adequate time	Chest	210	Dull	Rain	31-40 mph	Head wind	Stalked regularly	Bare hillside	Bare ground	Partially obscured	Red	Stag/buck	Under 1 yr	Large group (5-10)	Unaware of stalker	Facing left
1	1	1	60	40-49	5-14	25+	Deer Stalking Certificate 1	At least once per week	More than once per month	.27 calibre	100-125	3500-3999J	Lying/prone	Bipod	Comfortable/steady	More than adequate time	Chest	195	Dull	Rain	31-40 mph	From left	Stalked regularly	Bare hillside	Bare ground	Unobscured	Red	Stag/buck	Under 1 yr	Large group (5-10)	Alert	Facing left
1	1	1	60	40-49	5-14	25+	Deer Stalking Certificate 1	At least once per week	More than once per month	.27 calibre	100-125	3500-3999J	Lying/prone	Bipod	Comfortable/steady	More than adequate time	Chest	125	Dull	Fine	21-30 mph	From left	Stalked regularly	Bare hillside	Bare ground	Partially obscured	Red	Stag/buck	Under 1 yr	Small group (2-4)	Unaware of stalker	Facing right
1	1	1	60	40-49	5-14	25+	Deer Stalking Certificate 1	At least once per week	More than once per month	.27 calibre	100-125	3500-3999J	Lying/prone	Bipod	Comfortable/steady	Very little time	Chest	220	Dull	Rain	31-40 mph	From left	Stalked regularly	Bare hillside	Bare ground	Unobscured	Red	Stag/buck	Under 1 yr	Large group (5-10)	Looking intently at stalker	Facing right
1	0		60	40-49	5-14	25+	Deer Stalking Certificate 1	At least once per week	More than once per month	.27 calibre	100-125	3500-3999J	Lying/prone	Unsupported/freehand	Comfortable/steady	Hurried	Chest	120	Quite dark	Rain	0-10 mph	From right	Stalked regularly	Small woods/fields	Vegetation 1-2m	Partially obscured	Roe	Hind/doe	Young (1-2 yrs)	Alone	Looking intently at stalker	Facing right
1	1	1	61	<40	<5	<10	Deer Stalking Certificate 1	1-12 times per year	1-12 times per year	.30 calibre	125-150	2500-2999J	High seat or vehicle	High seat rail	Comfortable/steady	Hurried	Chest	85	Dull	Fine	0-10 mph	From right	Stalked regularly	Open woodland	Woodland	Partially obscured	Fallow	Stag/buck	Young (1-2 yrs)	Alone	Unaware of stalker	Facing away
1	1	1	61	<40	<5	<10	Deer Stalking Certificate 1	1-12 times per year	1-12 times per year	.30 calibre	125-150	2500-2999J	High seat or vehicle	High seat rail	Comfortable/steady	More than adequate time	Chest	100	Quite bright	Rain	11-20 mph	From left	Stalked often	Bare hillside	Vegetation <0.5m	Heavily obscured	Fallow	Hind/doe	Mature adult	Herd (10+)	Unaware of stalker	Facing left
1	1	1	61	<40	<5	<10	Deer Stalking Certificate 1	1-12 times per year	1-12 times per year	.30 calibre	125-150	2500-2999J	High seat or vehicle	High seat rail	Comfortable/steady	Sufficient time	Chest	150	Quite bright	Rain	11-20 mph	From left	Stalked often	Bare hillside	Vegetation <0.5m	Unobscured	Sika	Hind/doe	Mature adult	Herd (10+)	Unaware of stalker	Head-on
1	1	0	61	<40	<5	<10	Deer Stalking Certificate 1	1-12 times per year	1-12 times per year	.30 calibre	125-150	2500-2999J	Lying/prone	Bipod	Comfortable/steady	Hurried	Head	150	Quite bright	Fine	11-20 mph	From left	Unknown/new area	Fields	Vegetation <0.5m	Unobscured	Fallow	Hind/doe	Mature adult	Herd (10+)	Suspicious	Facing right
1	1	1	61	<40	<5	<10	Deer Stalking Certificate 1	1-12 times per year	1-12 times per year	.30 calibre	125-150	2500-2999J	High seat or vehicle	High seat rail	Comfortable/steady	More than adequate time	Head	150	Quite bright	Fine	11-20 mph	From left	Stalked often	Fields	Vegetation <0.5m	Partially obscured	Fallow	Hind/doe	Mature adult	Herd (10+)	Alert	Facing away
1	1	0	61	<40	<5	<10	Deer Stalking Certificate 1	1-12 times per year	1-12 times per year	.30 calibre	125-150	2500-2999J	Standing	Stick(s)	Comfortable/steady	Very little time	Chest	125	Dull	Hail/Snow	0-10 mph	From left	Stalked often	Open woodland	Thicket	Unobscured	Roe	Hind/doe	Young (1-2 yrs)	Large group (5-10)	Suspicious	Facing left
1	0		61	<40	<5	<10	Deer Stalking Certificate 1	1-12 times per year	1-12 times per year	.30 calibre	125-150	2500-2999J	Standing	Stick(s)	Uncomfortable/unsteady	Hurried	Chest	100	Dull	Fine	11-20 mph	From behind	Unknown/new area	Fields	Vegetation <0.5m	Unobscured	Roe	Hind/doe	Mature adult	Large group (5-10)	Alert	Facing left
1	1	1	61	<40	<5	<10	Deer Stalking Certificate 1	1-12 times per year	1-12 times per year	.30 calibre	125-150	2500-2999J	Lying/prone	Bipod	Comfortable/steady	More than adequate time	Chest	150	Quite dark	Fine	11-20 mph	From right	Unknown/new area	Fields	Vegetation <0.5m	Unobscured	Roe	Hind/doe	Mature adult	Small group (2-4)	Unaware of stalker	Facing right
1	1	1	61	<40	<5	<10	Deer Stalking Certificate 1	1-12 times per year	1-12 times per year	.30 calibre	125-150	2500-2999J	Sitting/kneeling/crouching	Vertical rest	Comfortable/steady	More than adequate time	Head	100	Dull	Fine	0-10 mph	From left	Stalked often	Small woods/fields	Vegetation <0.5m	Unobscured	Fallow	Stag/buck	Young (1-2 yrs)	Small group (2-4)	Unaware of stalker	Facing left
1	1	1	61	<40	<5	<10	Deer Stalking Certificate 1	1-12 times per year	1-12 times per year	.30 calibre	125-150	2500-2999J	Standing	Unsupported/freehand	Comfortable/steady	Very little time	Chest	70	Dull	Fine	0-10 mph	From left	Stalked often	Small woods/fields	Vegetation <0.5m	Unobscured	Fallow	Stag/buck	Mature adult	Small group (2-4)	Looking intently at stalker	Facing left
1	1	1	61	<40	<5	<10	Deer Stalking Certificate 1	1-12 times per year	1-12 times per year	.30 calibre	125-150	2500-2999J	Lying/prone	Bipod	Comfortable/steady	More than adequate time	Chest	120	Dull	Fine	0-10 mph	From left	Stalked often	Small woods/fields	Vegetation <0.5m	Partially obscured	Fallow	Stag/buck	Mature adult	Large group (5-10)	Unaware of stalker	Facing right
1	1	1	63	50-59	15+	25+	Deer Stalking Certificate 2	At least once per week	More than once per month	.27 calibre	125-150	3500-3999J	Standing	Stick(s)	Comfortable/steady	Hurried	Chest	75	Quite bright	Fine	11-20 mph	From right	Stalked regularly	Open woodland	Vegetation 1-2m	Unobscured	Red	Hind/doe	Mature adult	Alone	Alert	Facing left
1	1	1	63	50-59	15+	25+	Deer Stalking Certificate 2	At least once per week	More than once per month	.27 calibre	125-150	3500-3999J	Standing	Stick(s)	Comfortable/steady	Very little time	Chest	70	Dull	Fog/Mist	11-20 mph	Head wind	Stalked regularly	Open woodland	Vegetation 1-2m	Unobscured	Red	Hind/doe	Young (1-2 yrs)	Alone	Unaware of stalker	Facing right
1	1	1	63	50-59	15+	25+	Deer Stalking Certificate 2	At least once per week	More than once per month	.27 calibre	125-150	3500-3999J	Standing	Flat rest	Comfortable/steady	Hurried	Chest	150	Very bright	Fine	0-10 mph	From left	Stalked regularly	Open woodland	Vegetation 1-2m	Unobscured	Red	Hind/doe	Mature adult	Alone	Suspicious	Facing left
1	1	1	63	50-59	15+	25+	Deer Stalking Certificate 2	At least once per week	More than once per month	.24 calibre	100-125	2500-2999J	Standing	Stick(s)	Comfortable/steady	More than adequate time	Chest	160	Very bright	Fine	11-20 mph	From left	Stalked occasionally	Small woods/fields	Vegetation 1-2m	Unobscured	Roe	Hind/doe	Mature adult	Small group (2-4)	Unaware of stalker	Facing away
1	1	1	63	50-59	15+	25+	Deer Stalking Certificate 2	At least once per week	More than once per month	.24 calibre	100-125	2500-2999J	Standing	Stick(s)	Comfortable/steady	More than adequate time	Chest	160	Very bright	Fine	11-20 mph	From left	Stalked occasionally	Small woods/fields	Vegetation 1-2m	Unobscured	Roe	Hind/doe	Under 1 yr	Small group (2-4)	Suspicious	Facing right
1	1	1	63	50-59	15+	25+	Deer Stalking Certificate 2	At least once per week	More than once per month	.27 calibre	125-150	3500-3999J	Lying/prone	Off elbows	Comfortable/steady	Very little time	Chest	85	Dull	Fine	0-10 mph	Head wind	Stalked regularly	Thick woodland	Vegetation <1m	Unobscured	Red	Hind/doe	Mature adult	Small group (2-4)	Alert	Facing right
1	1	1	63	50-59	15+	25+	Deer Stalking Certificate 2	At least once per week	More than once per month	.27 calibre	125-150	3500-3999J	Lying/prone	Off elbows	Comfortable/steady	Very little time	Chest	90	Dull	Rain	0-10 mph	Head wind	Stalked regularly	Thick woodland	Vegetation <1m	Unobscured	Red	Hind/doe	Under 1 yr	Small group (2-4)	Alert	Facing right
1	1	1	63	50-59	15+	25+	Deer Stalking Certificate 2	At least once per week	More than once per month	.24 calibre	100-125	2500-2999J	Standing	Stick(s)	Comfortable/steady	Sufficient time	Chest	120	Dull	Fine	11-20 mph	Head wind	Stalked occasionally	Open/broken ground	Vegetation <0.5m	Unobscured	Roe	Hind/doe	Mature adult	Small group (2-4)	Unaware of stalker	Facing left
1	1	1	63	50-59	15+	25+	Deer Stalking Certificate 2	At least once per week	More than once per month	.24 calibre	100-125	2500-2999J	Standing	Stick(s)	Uncomfortable/unsteady	Sufficient time	Chest	110	Dull	Fine	11-20 mph	Head wind	Stalked occasionally	Open/broken ground	Vegetation <0.5m	Partially obscured	Roe	Hind/doe	Under 1 yr	Small group (2-4)	On the move	Facing left
1	1	1	63	50-59	15+	25+	Deer Stalking Certificate 2	At least once per week	More than once per month	.24 calibre	100-125	2500-2999J	Standing	Stick(s)	Comfortable/steady	More than adequate time	Chest	100	Dull	Fine	0-10 mph	Head wind	Stalked occasionally	Open/broken ground	Vegetation <0.5m	Unobscured	Roe	Hind/doe	Mature adult	Small group (2-4)	Unaware of stalker	Facing left
1	1	1	63	50-59	15+	25+	Deer Stalking Certificate 2	At least once per week	More than once per month	.24 calibre	100-125	2500-2999J	Standing	Stick(s)	Comfortable/steady	Very little time	Chest	100	Dull	Fine	0-10 mph	Head wind	Stalked occasionally	Open/broken ground	Vegetation <0.5m	Unobscured	Roe	Hind/doe	Under 1 yr	Small group (2-4)	On the move	Facing left
1	1	1	63	50-59	15+	25+	Deer Stalking Certificate 2	At least once per week	More than once per month	.24 calibre	100-125	2500-2999J	Lying/prone	Flat rest	Comfortable/steady	Sufficient time	Chest	100	Dull	Fine	0-10 mph	Head wind	Stalked occasionally	Thick woodland	Vegetation <0.5m	Unobscured	Roe	Hind/doe	Mature adult	Small group (2-4)	Unaware of stalker	Facing right
1	1	1	63	50-59	15+	25+	Deer Stalking Certificate 2	At least once per week	More than once per month	.27 calibre	125-150	3500-3999J	Lying/prone	Off elbows	Comfortable/steady	Very little time	Chest	90	Dull	Fine	0-10 mph	Head wind	Stalked often	Bare hillside	Vegetation <0.5m	Unobscured	Red	Hind/doe	Mature adult	Small group (2-4)	Looking intently at stalker	Facing right
1	1	1	63	50-59	15+	25+	Deer Stalking Certificate 2	At least once per week	More than once per month	.27 calibre	125-150	3500-3999J	Lying/prone	Off elbows	Comfortable/steady	Very little time	Chest	95	Dull	Fine	0-10 mph	Head wind	Stalked often	Bare hillside	Vegetation <0.5m	Unobscured	Red	Hind/doe	Under 1 yr	Small group (2-4)	Looking intently at stalker	Facing right
1	1	1	63	50-59	15+	25+	Deer Stalking Certificate 2	At least once per week	More than once per month	.24 calibre	100-125	2500-2999J	Lying/prone	Flat rest	Comfortable/steady	More than adequate time	Chest	120	Quite bright	Fog/Mist	0-10 mph	From left	Stalked regularly	Fields	Vegetation <0.5m	Unobscured	Roe	Hind/doe	Mature adult	Alone	Unaware of stalker	Facing away
1	1	1	63	50-59	15+	25+	Deer Stalking Certificate 2	At least once per week	More than once per month	.24 calibre	100-125	2500-2999J	Standing	Stick(s)	Uncomfortable/unsteady	Very little time	Chest	60	Quite bright	Fine	0-10 mph	Head wind	Stalked regularly	Open woodland	Woodland	Unobscured	Roe	Hind/doe	Young (1-2 yrs)	Alone	Looking intently at stalker	Facing left
1	1	1	63	50-59	15+	25+	Deer Stalking Certificate 2	At least once per week	More than once per month	.24 calibre	100-125	2500-2999J	Standing	Stick(s)	Comfortable/steady	Very little time	Chest	80	Very bright	Fine	0-10 mph	Head wind	Stalked occasionally	Small woods/fields	Vegetation <1m	Unobscured	Roe	Stag/buck	Mature adult	Alone	Looking intently at stalker	Head-on
1	1	1	63	50-59	15+	25+	Deer Stalking Certificate 2	At least once per week	More than once per month	.22 calibre	<75	2000-2499J	Lying/prone	Off elbows	Comfortable/steady	Sufficient time	Chest	180	Very bright	Fine	0-10 mph	Head wind	Stalked regularly	Small woods/fields	Vegetation <1m	Unobscured	Roe	Stag/buck	Mature adult	Alone	Unaware of stalker	Facing right
1	1	0	63	50-59	15+	25+	Deer Stalking Certificate 2	At least once per week	More than once per month	.30 calibre	150+	3000-3499J	Standing	Stick(s)	Comfortable/steady	Sufficient time	Chest	160	Very bright	Fine	11-20 mph	From right	Stalked regularly	Small woods/fields	Vegetation <1m	Unobscured	Roe	Stag/buck	Mature adult	Alone	Unaware of stalker	Facing away
1	1	1	63	50-59	15+	25+	Deer Stalking Certificate 2	At least once per week	More than once per month	.24 calibre	75-100	2500-2999J	Standing	Unsupported/freehand	Comfortable/steady	Hurried	Chest	75	Very bright	Fine	11-20 mph	From right	Stalked regularly	Open woodland	Vegetation <1m	Unobscured	Roe	Stag/buck	Mature adult	Alone	Alert	Facing away
1	1	1	63	50-59	15+	25+	Deer Stalking Certificate 2	At least once per week	More than once per month	.27 calibre	125-150	3500-3999J	Standing	Stick(s)	Comfortable/steady	Sufficient time	Low neck	120	Quite bright	Fine	0-10 mph	From right	Stalked regularly	Open/broken ground	Vegetation <0.5m	Unobscured	Red	Stag/buck	Young (1-2 yrs)	Small group (2-4)	Unaware of stalker	Facing left
1	1	1	63	50-59	15+	25+	Deer Stalking Certificate 2	At least once per week	More than once per month	.27 calibre	125-150	3500-3999J	Standing	Stick(s)	Comfortable/steady	Sufficient time	Low neck	150	Quite bright	Fine	0-10 mph	From right	Stalked regularly	Open/broken ground	Vegetation <0.5m	Unobscured	Red	Stag/buck	Young (1-2 yrs)	Small group (2-4)	Unaware of stalker	Facing left
1	1	1	63	50-59	15+	25+	Deer Stalking Certificate 2	At least once per week	More than once per month	.22 calibre	<75	2000-2499J	Standing	Stick(s)	Uncomfortable/unsteady	More than adequate time	Chest	100	Quite bright	Fine	0-10 mph	From right	Stalked regularly	Fields	Vegetation <0.5m	Partially obscured	Red	Stag/buck	Mature adult	Alone	Suspicious	Facing right
1	1	1	64	40-49	<5	<10	Deer Stalking Certificate 1	1-12 times per year	At least once per week	.30 calibre	150+	3500-3999J	Standing	Stick(s)	Comfortable/steady	Sufficient time	Chest	80	Dull	Fine	0-10 mph	From left	Stalked occasionally	Fields	Vegetation <0.5m	Unobscured	Fallow	Stag/buck	Young (1-2 yrs)	Large group (5-10)	Unaware of stalker	Facing left
1	1	0	64	40-49	<5	<10	Deer Stalking Certificate 1	1-12 times per year	At least once per week	.30 calibre	150+	3500-3999J	Standing	Stick(s)	Comfortable/steady	Sufficient time	Chest	80	Dull	Fine	0-10 mph	From left	Stalked occasionally	Fields	Vegetation <0.5m	Unobscured	Fallow	Stag/buck	Young (1-2 yrs)	Alone	Unaware of stalker	Facing left
1	1	1	64	40-49	<5	<10	Deer Stalking Certificate 1	At least once per week	At least once per week	.30 calibre	150+	3500-3999J	Lying/prone	Flat rest	Comfortable/steady	Hurried	Chest	150	Quite bright	Fine	0-10 mph	From right	Stalked occasionally	Bare hillside	Bare ground	Unobscured	Red	Stag/buck	Old	Large group (5-10)	Unaware of stalker	Facing left
1	1	1	64	40-49	<5	<10	Deer Stalking Certificate 1	1-12 times per year	At least once per week	.30 calibre	150+	3500-3999J	Lying/prone	Flat rest	Comfortable/steady	Sufficient time	Chest	120	Quite bright	Fine	0-10 mph	From right	Stalked occasionally	Bare hillside	Vegetation <0.5m	Unobscured	Red	Stag/buck	Mature adult	Alone	Unaware of stalker	Facing right
1	1	1	64	40-49	<5	<10	Deer Stalking Certificate 1	More than once per month	At least once per week	.30 calibre	150+	3500-3999J	Lying/prone	Flat rest	Comfortable/steady	Sufficient time	Chest	120	Quite bright	Fine	0-10 mph	From behind	Stalked occasionally	Bare hillside	Bare ground	Unobscured	Red	Stag/buck	Old	Small group (2-4)	Unaware of stalker	Facing left
1	1	0	64	40-49	<5	<10	Deer Stalking Certificate 1	1-12 times per year	At least once per week	.30 calibre	150+	3500-3999J	Standing	Stick(s)	Uncomfortable/unsteady	Very little time	Chest	70	Dull	Fine	0-10 mph	From right	Stalked occasionally	Open woodland	Vegetation <1m	Unobscured	Fallow	Stag/buck	Young (1-2 yrs)	Small group (2-4)	Alert	Facing left
1	1	1	64	40-49	<5	<10	Deer Stalking Certificate 1	1-12 times per year	At least once per week	.30 calibre	150+	3500-3999J	Lying/prone	Flat rest	Comfortable/steady	Sufficient time	Chest	220	Very bright	Fine	0-10 mph	Head wind	Unknown/new area	Bare hillside	Bare ground	Unobscured	Red	Stag/buck	Old	Large group (5-10)	Unaware of stalker	Facing right
1	1	0	66	40-49	5-14	10-24	Deer Stalking Certificate 2	1-12 times per year	1-12 times per year	.24 calibre	100-125	2000-2499J	Standing	Stick(s)	Comfortable/steady	Sufficient time	Chest	70	Quite dark	Fine	0-10 mph	Head wind	Unknown/new area	Thick woodland	Woodland	Partially obscured	Fallow	Stag/buck	Mature adult	Alone	Unaware of stalker	Facing right
1	1	1	66	40-49	5-14	10-24	Deer Stalking Certificate 2	1-12 times per year	1-12 times per year	.24 calibre	100-125	2000-2499J	Standing	Stick(s)	Comfortable/steady	Hurried	Chest	50	Dull	Fine	11-20 mph	From right	Stalked occasionally	Fields	Vegetation <0.5m	Heavily obscured	Roe	Stag/buck	Young (1-2 yrs)	Small group (2-4)	On the move	Facing left
1	1	1	66	40-49	5-14	10-24	Deer Stalking Certificate 2	1-12 times per year	1-12 times per year	.24 calibre	100-125	2000-2499J	Standing	Stick(s)	Comfortable/steady	Hurried	Chest	15	Dull	Fine	0-10 mph	From right	Not well known	Thick woodland	Woodland	Unobscured	Fallow	Stag/buck	Mature adult	Alone	On the move	Facing right
1	1	1	66	40-49	5-14	10-24	Deer Stalking Certificate 2	1-12 times per year	1-12 times per year	.30 calibre	150+	3000-3499J	Lying/prone	Bipod	Comfortable/steady	Very little time	Chest	190	Dull	Rain	21-30 mph	From right	Unknown/new area	Bare hillside	Bare ground	Unobscured	Red	Hind/doe	Mature adult	Large group (5-10)	Unaware of stalker	Facing right
1	1	0	66	40-49	5-14	10-24	Deer Stalking Certificate 2	1-12 times per year	1-12 times per year	.30 calibre	150+	3000-3499J	Lying/prone	Bipod	Comfortable/steady	Hurried	Chest	190	Dull	Rain	21-30 mph	From right	Unknown/new area	Bare hillside	Bare ground	Unobscured	Red	Hind/doe	Under 1 yr	Large group (5-10)	About to run	Facing right
1	1	1	66	40-49	5-14	10-24	Deer Stalking Certificate 2	1-12 times per year	1-12 times per year	.30 calibre	150+	3000-3499J	Lying/prone	Bipod	Comfortable/steady	More than adequate time	Chest	160	Very bright	Fine	0-10 mph	From left	Unknown/new area	Bare hillside	Bare ground	Unobscured	Red	Hind/doe	Mature adult	Small group (2-4)	Unaware of stalker	Facing right
1	1	1	66	40-49	5-14	10-24	Deer Stalking Certificate 2	1-12 times per year	1-12 times per year	.30 calibre	150+	3000-3499J	High seat or vehicle	Off elbows	Uncomfortable/unsteady	Sufficient time	Chest	40	Quite bright	Fine	0-10 mph	From left	Stalked often	Fields	Bare ground	Unobscured	Roe	Hind/doe	Old	Large group (5-10)	Alert	Facing right
1	1	1	66	40-49	5-14	10-24	Deer Stalking Certificate 2	1-12 times per year	1-12 times per year	.30 calibre	150+	3000-3499J	High seat or vehicle	Off elbows	Comfortable/steady	Very little time	Chest	50	Quite bright	Fine	0-10 mph	From left	Stalked often	Fields	Bare ground	Unobscured	Roe	Hind/doe	Under 1 yr	Large group (5-10)	About to run	Facing right
1	1	1	66	40-49	5-14	10-24	Deer Stalking Certificate 2	1-12 times per year	1-12 times per year	.30 calibre	150+	3000-3499J	Lying/prone	Bipod	Comfortable/steady	Sufficient time	Chest	150	Quite bright	Fine	0-10 mph	Head wind	Unknown/new area	Bare hillside	Bare ground	Unobscured	Red	Hind/doe	Mature adult	Large group (5-10)	Unaware of stalker	Facing left
1	1	1	66	40-49	5-14	10-24	Deer Stalking Certificate 2	1-12 times per year	1-12 times per year	.30 calibre	150+	3000-3499J	Lying/prone	Bipod	Comfortable/steady	Sufficient time	Chest	175	Quite bright	Fine	0-10 mph	Head wind	Unknown/new area	Bare hillside	Bare ground	Unobscured	Red	Hind/doe	Mature adult	Large group (5-10)	About to run	Facing left
1	1	1	66	40-49	5-14	10-24	Deer Stalking Certificate 2	1-12 times per year	1-12 times per year	.30 calibre	150+	3000-3499J	Lying/prone	Flat rest	Uncomfortable/unsteady	Sufficient time	Chest	150	Quite bright	Fine	0-10 mph	From right	Unknown/new area	Bare hillside	Bare ground	Unobscured	Red	Hind/doe	Mature adult	Herd (10+)	Unaware of stalker	Facing left
1	1	0	66	40-49	5-14	10-24	Deer Stalking Certificate 2	1-12 times per year	1-12 times per year	.30 calibre	150+	3000-3499J	Lying/prone	Flat rest	Uncomfortable/unsteady	Very little time	Chest	200	Quite bright	Fine	0-10 mph	From right	Unknown/new area	Bare hillside	Bare ground	Unobscured	Red	Hind/doe	Under 1 yr	Herd (10+)	About to run	Facing left
1	1	1	66	40-49	5-14	10-24	Deer Stalking Certificate 2	1-12 times per year	1-12 times per year	.30 calibre	150+	3000-3499J	Lying/prone	Flat rest	Comfortable/steady	Very little time	Chest	250	Very bright	Rain	0-10 mph	From right	Unknown/new area	Bare hillside	Bare ground	Unobscured	Red	Hind/doe	Mature adult	Herd (10+)	Alert	Facing left
1	1	1	66	40-49	5-14	10-24	Deer Stalking Certificate 2	1-12 times per year	1-12 times per year	.30 calibre	150+	3000-3499J	Lying/prone	Flat rest	Comfortable/steady	Very little time	Chest	250	Quite bright	Fine	0-10 mph	From right	Unknown/new area	Bare hillside	Bare ground	Unobscured	Red	Hind/doe	Under 1 yr	Herd (10+)	About to run	Facing left
1	1	1	66	40-49	5-14	10-24	Deer Stalking Certificate 2	1-12 times per year	1-12 times per year	.30 calibre	150+	3000-3499J	Lying/prone	Flat rest	Comfortable/steady	Very little time	Chest	250	Quite bright	Fine	0-10 mph	From right	Unknown/new area	Bare hillside	Bare ground	Unobscured	Red	Hind/doe	Under 1 yr	Herd (10+)	About to run	Facing left
1	1	1	66	40-49	5-14	10-24	Deer Stalking Certificate 2	1-12 times per year	1-12 times per year	.24 calibre	100-125	2000-2499J	High seat or vehicle	High seat rail	Comfortable/steady	Very little time	Chest	60	Quite dark	Fine	0-10 mph	No wind	Stalked occasionally	Thick woodland	Woodland	Unobscured	Roe	Hind/doe	Mature adult	Alone	Unaware of stalker	Facing left
1	1	1	66	40-49	5-14	10-24	Deer Stalking Certificate 2	1-12 times per year	1-12 times per year	.24 calibre	100-125	2000-2499J	High seat or vehicle	High seat rail	Comfortable/steady	Hurried	Chest	30	Quite dark	Fine	11-20 mph	From behind	Stalked occasionally	Fields	Vegetation <0.5m	Unobscured	Fallow	Stag/buck	Young (1-2 yrs)	Alone	Alert	Facing right
1	1	0	66	40-49	5-14	10-24	Deer Stalking Certificate 2	1-12 times per year	1-12 times per year	.24 calibre	100-125	2000-2499J	Lying/prone	Bipod	Comfortable/steady	Sufficient time	Chest	135	Quite bright	Fine	11-20 mph	From right	Stalked often	Open/broken ground	Vegetation <0.5m	Partially obscured	Roe	Stag/buck	Young (1-2 yrs)	Small group (2-4)	Unaware of stalker	Facing left
1	1	1	66	40-49	5-14	10-24	Deer Stalking Certificate 2	1-12 times per year	1-12 times per year	.24 calibre	100-125	2000-2499J	High seat or vehicle	High seat rail	Comfortable/steady	Sufficient time	Chest	100	Twilight	Fine	0-10 mph	From left	Not well known	Open woodland	Vegetation <0.5m	Unobscured	Roe	Stag/buck	Under 1 yr	Alone	Unaware of stalker	Facing right
1	1	0	66	40-49	5-14	10-24	Deer Stalking Certificate 2	1-12 times per year	1-12 times per year	.24 calibre	100-125	2000-2499J	Lying/prone	Flat rest	Uncomfortable/unsteady	Sufficient time	Chest	145	Quite bright	Fine	0-10 mph	From behind	Stalked occasionally	Fields	Bare ground	Unobscured	Roe	Stag/buck	Mature adult	Small group (2-4)	About to run	Facing left
1	1	1	66	40-49	5-14	10-24	Deer Stalking Certificate 2	1-12 times per year	1-12 times per year	.24 calibre	100-125	2000-2499J	Lying/prone	Flat rest	Comfortable/steady	More than adequate time	Chest	120	Quite bright	Fine	0-10 mph	From right	Stalked occasionally	Fields	Bare ground	Unobscured	Roe	Stag/buck	Mature adult	Alone	Unaware of stalker	Facing left
1	1	1	66	40-49	5-14	10-24	Deer Stalking Certificate 2	1-12 times per year	1-12 times per year	.24 calibre	100-125	2000-2499J	Standing	Stick(s)	Uncomfortable/unsteady	Hurried	Chest	100	Very bright	Fine	0-10 mph	Head wind	Unknown/new area	Open woodland	Vegetation <0.5m	Partially obscured	Roe	Stag/buck	Mature adult	Small group (2-4)	About to run	Facing right
1	1	1	66	40-49	5-14	10-24	Deer Stalking Certificate 2	1-12 times per year	1-12 times per year	.24 calibre	100-125	2000-2499J	High seat or vehicle	High seat rail	Uncomfortable/unsteady	Very little time	Low neck	60	Very bright	Fine	0-10 mph	From right	Unknown/new area	Open woodland	Vegetation <0.5m	Partially obscured	Roe	Stag/buck	Mature adult	Alone	Unaware of stalker	Facing right
1	1	1	66	40-49	5-14	10-24	Deer Stalking Certificate 2	1-12 times per year	1-12 times per year	.24 calibre	100-125	2000-2499J	High seat or vehicle	High seat rail	Comfortable/steady	Sufficient time	Chest	15	Dull	Rain	11-20 mph	From right	Stalked often	Open woodland	Vegetation <0.5m	Unobscured	Roe	Stag/buck	Old	Alone	Suspicious	Facing right
1	1	1	69	40-49	5-14	<10	Deer Stalking Certificate 1	More than once per month	More than once per month	.24 calibre	125-150	3000-3499J	Standing	Stick(s)	Comfortable/steady	More than adequate time	Head	100	Very bright	Fine	0-10 mph	From right	Stalked often	Open woodland	Vegetation 1-2m	Unobscured	Roe	Hind/doe	Mature adult	Small group (2-4)	Unaware of stalker	Head-on
1	1	1	69	40-49	5-14	<10	Deer Stalking Certificate 1	More than once per month	More than once per month	.24 calibre	125-150	3000-3499J	Standing	Stick(s)	Comfortable/steady	More than adequate time	Chest	80	Very bright	Fine	0-10 mph	From right	Stalked often	Open woodland	Vegetation 1-2m	Unobscured	Roe	Hind/doe	Under 1 yr	Small group (2-4)	Alert	Facing right
1	1	1	69	40-49	5-14	<10	Deer Stalking Certificate 1	More than once per month	More than once per month	.24 calibre	125-150	3000-3499J	Standing	Stick(s)	Comfortable/steady	Sufficient time	Head	60	Very bright	Fine	0-10 mph	Head wind	Unknown/new area	Open woodland	Vegetation 1-2m	Unobscured	Roe	Stag/buck	Young (1-2 yrs)	Alone	Unaware of stalker	Facing away
1	1	1	69	40-49	5-14	<10	Deer Stalking Certificate 1	More than once per month	More than once per month	.24 calibre	125-150	3000-3499J	Standing	Stick(s)	Comfortable/steady	Very little time	Chest	50	Very bright	Rain	0-10 mph	Head wind	Stalked often	Open woodland	Vegetation 1-2m	Partially obscured	Roe	Stag/buck	Young (1-2 yrs)	Alone	Looking intently at stalker	Facing right
1	1	1	69	40-49	5-14	<10	Deer Stalking Certificate 1	More than once per month	More than once per month	.24 calibre	150+	3500-3999J	Standing	Stick(s)	Comfortable/steady	Sufficient time	Head	60	Very bright	Fine	0-10 mph	From left	Stalked often	Thick woodland	Woodland	Heavily obscured	Roe	Stag/buck	Mature adult	Alone	Unaware of stalker	Facing away
1	1	1	69	40-49	5-14	<10	Deer Stalking Certificate 1	More than once per month	More than once per month	.24 calibre	150+	3500-3999J	Standing	Stick(s)	Comfortable/steady	Sufficient time	Head	40	Very bright	Fine	0-10 mph	From right	Not well known	Bare hillside	Bare ground	Unobscured	Red	Hind/doe	Under 1 yr	Large group (5-10)	Alert	Head-on
1	1	1	69	40-49	5-14	<10	Deer Stalking Certificate 1	More than once per month	More than once per month	.24 calibre	100-125	2500-2999J	Standing	Stick(s)	Comfortable/steady	Sufficient time	Head	60	Very bright	Fine	11-20 mph	From left	Not well known	Thick woodland	Vegetation <0.5m	Partially obscured	Roe	Hind/doe	Young (1-2 yrs)	Alone	Alert	Facing right
1	1	1	69	40-49	5-14	<10	Deer Stalking Certificate 1	More than once per month	More than once per month	.24 calibre	100-125	2500-2999J	Standing	Stick(s)	Comfortable/steady	Very little time	Chest	80	Quite bright	Rain	0-10 mph	From left	Stalked often	Thick woodland	Vegetation <1m	Partially obscured	Sika	Hind/doe	Young (1-2 yrs)	Small group (2-4)	Unaware of stalker	Facing right
1	1	1	70	60+	15+	<10	Deer Stalking Certificate 1	1-12 times per year	1-12 times per year	.27 calibre	150+	3000-3499J	High seat or vehicle	High seat rail	Comfortable/steady	Hurried	Chest	65	Quite dark	Fine	0-10 mph	Head wind	Stalked often	Thick woodland	Thicket	Unobscured	Fallow	Stag/buck	Young (1-2 yrs)	Alone	On the move	Facing left
1	1	1	70	60+	15+	<10	Deer Stalking Certificate 1	1-12 times per year	1-12 times per year	.27 calibre	150+	3000-3499J	High seat or vehicle	High seat rail	Comfortable/steady	Very little time	Chest	75	Dull	Fine	0-10 mph	Head wind	Stalked often	Open woodland	Vegetation <0.5m	Unobscured	Fallow	Hind/doe	Mature adult	Small group (2-4)	Unaware of stalker	Facing left
1	1	1	70	60+	15+	<10	Deer Stalking Certificate 1	1-12 times per year	1-12 times per year	.27 calibre	150+	3000-3499J	High seat or vehicle	High seat rail	Comfortable/steady	Sufficient time	Chest	35	Dull	Fine	0-10 mph	From left	Stalked often	Open woodland	Bare ground	Unobscured	Roe	Hind/doe	Under 1 yr	Alone	Unaware of stalker	Facing right
1	1	1	70	60+	15+	<10	Deer Stalking Certificate 1	1-12 times per year	1-12 times per year	.27 calibre	150+	3000-3499J	High seat or vehicle	High seat rail	Comfortable/steady	More than adequate time	Chest	70	Dull	Fine	0-10 mph	From right	Stalked often	Open woodland	Vegetation <0.5m	Unobscured	Roe	Hind/doe	Under 1 yr	Small group (2-4)	Unaware of stalker	Facing left
1	1	1	70	60+	15+	<10	Deer Stalking Certificate 1	1-12 times per year	1-12 times per year	.27 calibre	150+	3000-3499J	High seat or vehicle	High seat rail	Uncomfortable/unsteady	More than adequate time	Chest	70	Dull	Fine	0-10 mph	From right	Stalked often	Open woodland	Vegetation <0.5m	Unobscured	Fallow	Hind/doe	Mature adult	Alone	Alert	Facing left
1	1	1	73	40-49	15+	<10	Deer Stalking Certificate 1	1-12 times per year	1-12 times per year	.24 calibre	100-125	2500-2999J	Lying/prone	Flat rest	Comfortable/steady	Sufficient time	Low neck	100	Quite bright	Fine	0-10 mph	From right	Stalked occasionally	Small woods/fields	Vegetation <0.5m	Partially obscured	Roe	Hind/doe	Mature adult	Small group (2-4)	Alert	Facing away
1	1	1	73	40-49	15+	<10	Deer Stalking Certificate 1	1-12 times per year	1-12 times per year	.24 calibre	100-125	2500-2999J	Lying/prone	Flat rest	Comfortable/steady	Very little time	Chest	180	Quite bright	Fine	0-10 mph	From right	Stalked occasionally	Fields	Vegetation <0.5m	Unobscured	Roe	Hind/doe	Under 1 yr	Small group (2-4)	Suspicious	Facing left
1	1	1	73	40-49	15+	<10	Deer Stalking Certificate 1	1-12 times per year	1-12 times per year	.24 calibre	100-125	2500-2999J	Lying/prone	Flat rest	Comfortable/steady	More than adequate time	Chest	110	Quite bright	Fine	0-10 mph	From right	Stalked regularly	Fields	Vegetation <0.5m	Unobscured	Roe	Stag/buck	Young (1-2 yrs)	Large group (5-10)	Unaware of stalker	Facing left
1	1	1	73	40-49	15+	<10	Deer Stalking Certificate 1	1-12 times per year	1-12 times per year	.24 calibre	100-125	2500-2999J	Lying/prone	Off elbows	Uncomfortable/unsteady	Very little time	Chest	110	Very bright	Fine	0-10 mph	From behind	Stalked occasionally	Fields	Vegetation <1m	Unobscured	Roe	Stag/buck	Old	Small group (2-4)	Unaware of stalker	Facing right
1	1	1	76	40-49	5-14	10-24	Deer Stalking Certificate 2	1-12 times per year	Less than once per year	.27 calibre	150+	3500-3999J	High seat or vehicle	High seat rail	Uncomfortable/unsteady	Very little time	Chest	20	Dull	Rain	0-10 mph	From left	Stalked often	Open woodland	Woodland	Partially obscured	Muntjac	Stag/buck	Young (1-2 yrs)	Alone	Unaware of stalker	Facing left
1	1	1	76	40-49	5-14	10-24	Deer Stalking Certificate 2	1-12 times per year	Less than once per year	.27 calibre	150+	3500-3999J	High seat or vehicle	High seat rail	Comfortable/steady	More than adequate time	Head	20	Very bright	Fine	11-20 mph	From right	Stalked often	Small woods/fields	Woodland	Partially obscured	Muntjac	Stag/buck	Mature adult	Alone	Unaware of stalker	Facing right
1	1	1	76	40-49	5-14	10-24	Deer Stalking Certificate 2	1-12 times per year	Less than once per year	.27 calibre	150+	3500-3999J	Standing	Stick(s)	Comfortable/steady	More than adequate time	Chest	80	Quite bright	Fine	0-10 mph	From right	Stalked often	Fields	Vegetation <1m	Partially obscured	Roe	Hind/doe	Mature adult	Small group (2-4)	Alert	Facing right
1	1	1	76	40-49	5-14	10-24	Deer Stalking Certificate 2	1-12 times per year	Less than once per year	.27 calibre	150+	3500-3999J	Standing	Stick(s)	Comfortable/steady	More than adequate time	High neck	50	Quite bright	Fine	0-10 mph	From right	Stalked often	Fields	Vegetation <1m	Heavily obscured	Roe	Hind/doe	Under 1 yr	Small group (2-4)	Unaware of stalker	Facing away
1	1	1	76	40-49	5-14	10-24	Deer Stalking Certificate 2	1-12 times per year	Less than once per year	.27 calibre	150+	3500-3999J	Standing	Stick(s)	Comfortable/steady	More than adequate time	Head	30	Quite bright	Fine	0-10 mph	From right	Stalked often	Fields	Vegetation <1m	Heavily obscured	Roe	Hind/doe	Under 1 yr	Small group (2-4)	Unaware of stalker	Facing away
1	1	1	76	40-49	5-14	10-24	Deer Stalking Certificate 2	1-12 times per year	Less than once per year	.27 calibre	150+	3500-3999J	High seat or vehicle	High seat rail	Comfortable/steady	Very little time	Low neck	20	Quite dark	Fine	0-10 mph	From left	Stalked often	Small woods/fields	Vegetation <1m	Partially obscured	Roe	Hind/doe	Mature adult	Small group (2-4)	Alert	Facing right
1	1	1	76	40-49	5-14	10-24	Deer Stalking Certificate 2	1-12 times per year	Less than once per year	.27 calibre	150+	3500-3999J	Standing	Flat rest	Comfortable/steady	Very little time	High neck	15	Quite bright	Fine	0-10 mph	From right	Stalked often	Small woods/fields	Bare ground	Unobscured	Roe	Hind/doe	Old	Small group (2-4)	About to run	Facing right
1	1	1	76	40-49	5-14	10-24	Deer Stalking Certificate 2	1-12 times per year	Less than once per year	.27 calibre	150+	3500-3999J	Standing	Flat rest	Comfortable/steady	Hurried	Chest	70	Quite bright	Fine	0-10 mph	From right	Stalked often	Small woods/fields	Bare ground	Unobscured	Roe	Hind/doe	Under 1 yr	Small group (2-4)	About to run	Facing right
1	0		76	40-49	5-14	10-24	Deer Stalking Certificate 2	1-12 times per year	Less than once per year	.27 calibre	150+	3500-3999J	High seat or vehicle	High seat rail	Comfortable/steady	Sufficient time	High neck	40	Quite bright	Fine	0-10 mph	From left	Stalked often	Small woods/fields	Vegetation 1-2m	Partially obscured	Roe	Hind/doe	Under 1 yr	Alone	Suspicious	Facing right
1	1	1	76	40-49	5-14	10-24	Deer Stalking Certificate 2	1-12 times per year	Less than once per year	.27 calibre	150+	3500-3999J	High seat or vehicle	High seat rail	Comfortable/steady	Very little time	Chest	50	Quite bright	Fine	0-10 mph	From left	Stalked often	Small woods/fields	Vegetation 1-2m	Partially obscured	Roe	Hind/doe	Under 1 yr	Alone	Suspicious	Facing left
1	1	1	76	40-49	5-14	10-24	Deer Stalking Certificate 2	1-12 times per year	Less than once per year	.27 calibre	150+	3500-3999J	Standing	Stick(s)	Comfortable/steady	Very little time	Chest	110	Quite bright	Fine	0-10 mph	From right	Stalked often	Small woods/fields	Woodland	Unobscured	Roe	Hind/doe	Mature adult	Small group (2-4)	Unaware of stalker	Facing right
1	1	1	76	40-49	5-14	10-24	Deer Stalking Certificate 2	1-12 times per year	Less than once per year	.27 calibre	150+	3500-3999J	Standing	Stick(s)	Comfortable/steady	Hurried	Chest	60	Quite bright	Fine	0-10 mph	From right	Stalked often	Small woods/fields	Woodland	Unobscured	Roe	Stag/buck	Under 1 yr	Small group (2-4)	Suspicious	Facing left
1	1	1	76	40-49	5-14	10-24	Deer Stalking Certificate 2	1-12 times per year	Less than once per year	.27 calibre	150+	3500-3999J	High seat or vehicle	High seat rail	Comfortable/steady	More than adequate time	Chest	75	Dull	Rain	0-10 mph	From behind	Stalked often	Small woods/fields	Vegetation <1m	Partially obscured	Roe	Hind/doe	Mature adult	Alone	Unaware of stalker	Facing left
1	1	1	76	40-49	5-14	10-24	Deer Stalking Certificate 2	1-12 times per year	Less than once per year	.27 calibre	150+	3500-3999J	Standing	Vertical rest	Comfortable/steady	Sufficient time	Chest	70	Very bright	Fog/Mist	0-10 mph	From right	Stalked often	Small woods/fields	Vegetation <0.5m	Unobscured	Roe	Hind/doe	Mature adult	Large group (5-10)	Unaware of stalker	Facing right
1	1	0	76	40-49	5-14	10-24	Deer Stalking Certificate 2	1-12 times per year	Less than once per year	.27 calibre	150+	3500-3999J	Standing	Flat rest	Comfortable/steady	Hurried	Chest	65	Very bright	Fog/Mist	0-10 mph	From right	Stalked often	Small woods/fields	Vegetation <0.5m	Unobscured	Roe	Hind/doe	Mature adult	Large group (5-10)	About to run	Facing right
1	1	1	76	40-49	5-14	10-24	Deer Stalking Certificate 2	1-12 times per year	Less than once per year	.27 calibre	150+	3500-3999J	High seat or vehicle	High seat rail	Comfortable/steady	Sufficient time	Low neck	15	Dull	Fine	0-10 mph	From left	Stalked often	Small woods/fields	Woodland	Partially obscured	Roe	Hind/doe	Under 1 yr	Small group (2-4)	Alert	Facing away
1	1	1	76	40-49	5-14	10-24	Deer Stalking Certificate 2	1-12 times per year	Less than once per year	.27 calibre	150+	3500-3999J	High seat or vehicle	High seat rail	Comfortable/steady	Sufficient time	Low neck	15	Dull	Fine	0-10 mph	From left	Stalked often	Small woods/fields	Woodland	Unobscured	Roe	Hind/doe	Under 1 yr	Small group (2-4)	Suspicious	Facing left
1	1	1	76	40-49	5-14	10-24	Deer Stalking Certificate 2	1-12 times per year	Less than once per year	.27 calibre	150+	3500-3999J	Standing	Stick(s)	Comfortable/steady	Very little time	Chest	25	Very bright	Fine	0-10 mph	From right	Stalked often	Small woods/fields	Woodland	Partially obscured	Roe	Hind/doe	Under 1 yr	Small group (2-4)	Unaware of stalker	Facing left
1	1	1	76	40-49	5-14	10-24	Deer Stalking Certificate 2	1-12 times per year	Less than once per year	.27 calibre	150+	3500-3999J	Standing	Unsupported/freehand	Comfortable/steady	Hurried	Chest	20	Very bright	Fine	0-10 mph	Head wind	Stalked often	Small woods/fields	Woodland	Unobscured	Roe	Hind/doe	Mature adult	Small group (2-4)	About to run	Facing right
1	0		76	40-49	5-14	10-24	Deer Stalking Certificate 2	1-12 times per year	Less than once per year	.27 calibre	150+	3500-3999J	Standing	Unsupported/freehand	Comfortable/steady	Hurried	Chest	15	Dull	Hail/Snow	21-30 mph	From right	Stalked often	Small woods/fields	Woodland	Partially obscured	Roe	Hind/doe	Under 1 yr	Alone	On the move	Facing left
1	1	1	76	40-49	5-14	10-24	Deer Stalking Certificate 2	1-12 times per year	Less than once per year	.27 calibre	125-150	2500-2999J	Standing	Stick(s)	Comfortable/steady	Sufficient time	High neck	80	Quite bright	Fine	0-10 mph	From right	Stalked regularly	Small woods/fields	Vegetation <0.5m	Unobscured	Roe	Stag/buck	Mature adult	Alone	Unaware of stalker	Facing right
1	1	1	76	40-49	5-14	10-24	Deer Stalking Certificate 2	1-12 times per year	Less than once per year	.27 calibre	125-150	2500-2999J	Standing	Stick(s)	Comfortable/steady	Sufficient time	Low neck	25	Dull	Rain	0-10 mph	Head wind	Stalked often	Small woods/fields	Woodland	Partially obscured	Roe	Stag/buck	Under 1 yr	Alone	Looking intently at stalker	Facing right
1	1	0	76	40-49	5-14	10-24	Deer Stalking Certificate 2	1-12 times per year	Less than once per year	.27 calibre	125-150	2500-2999J	High seat or vehicle	High seat rail	Comfortable/steady	Sufficient time	High neck	70	Dull	Fine	0-10 mph	From right	Stalked often	Small woods/fields	Vegetation <0.5m	Unobscured	Roe	Stag/buck	Mature adult	Alone	Unaware of stalker	Facing right
1	1	1	76	40-49	5-14	10-24	Deer Stalking Certificate 2	1-12 times per year	Less than once per year	.27 calibre	125-150	2500-2999J	High seat or vehicle	High seat rail	Comfortable/steady	Sufficient time	Chest	40	Dull	Fine	0-10 mph	From behind	Stalked often	Thick woodland	Woodland	Partially obscured	Muntjac	Stag/buck	Mature adult	Alone	Unaware of stalker	Facing right
1	1	1	76	40-49	5-14	10-24	Deer Stalking Certificate 2	1-12 times per year	Less than once per year	.27 calibre	125-150	2500-2999J	Standing	Stick(s)	Comfortable/steady	Very little time	Low neck	7	Quite bright	Fine	11-20 mph	From right	Stalked often	Small woods/fields	Vegetation <1m	Partially obscured	Roe	Stag/buck	Old	Alone	About to run	Facing away
1	1	1	76	40-49	5-14	10-24	Deer Stalking Certificate 2	1-12 times per year	Less than once per year	.27 calibre	125-150	2500-2999J	High seat or vehicle	High seat rail	Comfortable/steady	More than adequate time	High neck	70	Quite bright	Fine	11-20 mph	From right	Stalked often	Small woods/fields	Vegetation <0.5m	Partially obscured	Roe	Stag/buck	Young (1-2 yrs)	Alone	Unaware of stalker	Facing left
1	1	1	76	40-49	5-14	10-24	Deer Stalking Certificate 2	1-12 times per year	Less than once per year	.27 calibre	125-150	2500-2999J	Standing	Stick(s)	Comfortable/steady	Very little time	Low neck	20	Dull	Fine	11-20 mph	Head wind	Stalked often	Small woods/fields	Vegetation <0.5m	Partially obscured	Roe	Stag/buck	Under 1 yr	Alone	About to run	Head-on
1	1	1	76	40-49	5-14	10-24	Deer Stalking Certificate 2	1-12 times per year	Less than once per year	.27 calibre	125-150	2500-2999J	Standing	Stick(s)	Comfortable/steady	More than adequate time	Chest	80	Quite bright	Fine	0-10 mph	From right	Stalked often	Small woods/fields	Vegetation <1m	Partially obscured	Roe	Stag/buck	Young (1-2 yrs)	Alone	Unaware of stalker	Facing left
1	1	1	76	40-49	5-14	10-24	Deer Stalking Certificate 2	1-12 times per year	Less than once per year	.27 calibre	125-150	2500-2999J	Standing	Stick(s)	Uncomfortable/unsteady	Hurried	Chest	60	Quite bright	Fine	0-10 mph	From right	Stalked often	Small woods/fields	Vegetation <1m	Partially obscured	Roe	Stag/buck	Mature adult	Alone	About to run	Facing right
1	1	1	76	40-49	5-14	10-24	Deer Stalking Certificate 2	1-12 times per year	Less than once per year	.27 calibre	125-150	2500-2999J	Standing	Stick(s)	Uncomfortable/unsteady	Very little time	High neck	35	Very bright	Fine	0-10 mph	From right	Stalked often	Small woods/fields	Vegetation <1m	Partially obscured	Roe	Stag/buck	Young (1-2 yrs)	Alone	Looking intently at stalker	Head-on
1	1	1	76	40-49	5-14	10-24	Deer Stalking Certificate 2	1-12 times per year	Less than once per year	.27 calibre	125-150	2500-2999J	Standing	Stick(s)	Uncomfortable/unsteady	Very little time	High neck	60	Very bright	Fine	0-10 mph	From left	Stalked often	Small woods/fields	Vegetation <1m	Heavily obscured	Roe	Stag/buck	Young (1-2 yrs)	Alone	Looking intently at stalker	Head-on
1	1	1	76	40-49	5-14	10-24	Deer Stalking Certificate 2	1-12 times per year	Less than once per year	.27 calibre	125-150	2500-2999J	Sitting/kneeling/crouching	Stick(s)	Uncomfortable/unsteady	Hurried	Chest	55	Dull	Fine	0-10 mph	From behind	Stalked often	Small woods/fields	Woodland	Partially obscured	Muntjac	Hind/doe	Mature adult	Alone	Looking intently at stalker	Facing left
1	1	1	76	40-49	5-14	10-24	Deer Stalking Certificate 2	1-12 times per year	Less than once per year	.27 calibre	125-150	2500-2999J	Standing	Stick(s)	Comfortable/steady	More than adequate time	High neck	25	Quite bright	Fine	0-10 mph	From right	Stalked often	Small woods/fields	Woodland	Partially obscured	Muntjac	Hind/doe	Under 1 yr	Alone	Unaware of stalker	Facing left
1	0		76	40-49	5-14	10-24	Deer Stalking Certificate 2	1-12 times per year	Less than once per year	.27 calibre	125-150	2500-2999J	Standing	Stick(s)	Uncomfortable/unsteady	Hurried	High neck	80	Quite bright	Fine	0-10 mph	From right	Stalked often	Small woods/fields	Vegetation <1m	Heavily obscured	Roe	Stag/buck	Mature adult	Alone	Looking intently at stalker	Facing left
1	1	1	76	40-49	5-14	10-24	Deer Stalking Certificate 2	1-12 times per year	Less than once per year	.27 calibre	125-150	2500-2999J	Standing	Stick(s)	Comfortable/steady	More than adequate time	Chest	40	Quite bright	Fine	0-10 mph	From behind	Stalked often	Small woods/fields	Vegetation <0.5m	Unobscured	Roe	Stag/buck	Young (1-2 yrs)	Small group (2-4)	Unaware of stalker	Facing left
1	1	0	76	40-49	5-14	10-24	Deer Stalking Certificate 2	1-12 times per year	Less than once per year	.27 calibre	125-150	2500-2999J	High seat or vehicle	High seat rail	Comfortable/steady	More than adequate time	High neck	45	Quite bright	Fine	0-10 mph	From right	Stalked often	Small woods/fields	Vegetation 1-2m	Heavily obscured	Roe	Stag/buck	Mature adult	Small group (2-4)	Unaware of stalker	Facing left
1	1	1	76	40-49	5-14	10-24	Deer Stalking Certificate 2	1-12 times per year	Less than once per year	.27 calibre	125-150	2500-2999J	Standing	Stick(s)	Comfortable/steady	Sufficient time	Chest	35	Dull	Fine	0-10 mph	Head wind	Stalked often	Small woods/fields	Vegetation <0.5m	Heavily obscured	Roe	Stag/buck	Young (1-2 yrs)	Small group (2-4)	Unaware of stalker	Facing right
1	1	1	76	40-49	5-14	10-24	Deer Stalking Certificate 2	1-12 times per year	Less than once per year	.27 calibre	125-150	2500-2999J	Standing	Stick(s)	Comfortable/steady	Sufficient time	Low neck	45	Dull	Fine	11-20 mph	Head wind	Stalked often	Small woods/fields	Woodland	Partially obscured	Muntjac	Stag/buck	Mature adult	Small group (2-4)	Looking intently at stalker	Head-on
1	1	1	76	40-49	5-14	10-24	Deer Stalking Certificate 2	1-12 times per year	Less than once per year	.27 calibre	125-150	2500-2999J	Lying/prone	Off elbows	Comfortable/steady	Very little time	Chest	80	Quite bright	Fine	11-20 mph	From right	Stalked often	Small woods/fields	Vegetation <0.5m	Unobscured	Roe	Stag/buck	Old	Alone	Unaware of stalker	Facing left
1	1	1	76	40-49	5-14	10-24	Deer Stalking Certificate 2	1-12 times per year	Less than once per year	.27 calibre	125-150	2500-2999J	High seat or vehicle	High seat rail	Comfortable/steady	Sufficient time	High neck	75	Dull	Fine	0-10 mph	From behind	Stalked often	Small woods/fields	Vegetation <0.5m	Unobscured	Muntjac	Hind/doe	Mature adult	Alone	Suspicious	Head-on
1	1	1	76	40-49	5-14	10-24	Deer Stalking Certificate 2	1-12 times per year	Less than once per year	.27 calibre	125-150	2500-2999J	Standing	Stick(s)	Comfortable/steady	More than adequate time	Chest	60	Quite bright	Fine	0-10 mph	From right	Stalked occasionally	Open woodland	Vegetation <0.5m	Partially obscured	Roe	Stag/buck	Young (1-2 yrs)	Alone	Unaware of stalker	Facing right
1	1	1	76	40-49	5-14	10-24	Deer Stalking Certificate 2	1-12 times per year	Less than once per year	.27 calibre	125-150	2500-2999J	Standing	Stick(s)	Comfortable/steady	Sufficient time	Chest	50	Quite dark	Fine	0-10 mph	From right	Stalked often	Small woods/fields	Vegetation <0.5m	Unobscured	Roe	Hind/doe	Mature adult	Small group (2-4)	Unaware of stalker	Facing left
1	1	0	76	40-49	5-14	10-24	Deer Stalking Certificate 2	1-12 times per year	Less than once per year	.27 calibre	125-150	2500-2999J	Standing	Stick(s)	Comfortable/steady	Very little time	Chest	50	Quite dark	Fine	0-10 mph	From right	Stalked often	Small woods/fields	Vegetation <0.5m	Unobscured	Roe	Hind/doe	Under 1 yr	Small group (2-4)	Suspicious	Facing right
1	1	1	78	40-49	5-14	<10	Deer Stalking Certificate 1	1-12 times per year	1-12 times per year	.24 calibre	75-100	2500-2999J	Lying/prone	Bipod	Comfortable/steady	Sufficient time	Chest	90	Dull	Fine	0-10 mph	From right	Stalked often	Small woods/fields	Bare ground	Unobscured	Roe	Hind/doe	Mature adult	Alone	Unaware of stalker	Facing left
1	0		78	40-49	5-14	<10	Deer Stalking Certificate 1	1-12 times per year	1-12 times per year	.24 calibre	75-100	2500-2999J	Lying/prone	Bipod	Comfortable/steady	Hurried	Chest	120	Quite bright	Fine	21-30 mph	From left	Stalked regularly	Small woods/fields	Bare ground	Unobscured	Roe	Hind/doe	Under 1 yr	Small group (2-4)	About to run	Facing right
1	1	1	78	40-49	5-14	<10	Deer Stalking Certificate 1	1-12 times per year	1-12 times per year	.24 calibre	75-100	2500-2999J	Standing	Stick(s)	Comfortable/steady	Sufficient time	Chest	40	Quite bright	Fine	0-10 mph	From right	Stalked regularly	Small woods/fields	Bare ground	Unobscured	Roe	Hind/doe	Mature adult	Small group (2-4)	Alert	Facing left
1	1	1	78	40-49	5-14	<10	Deer Stalking Certificate 1	1-12 times per year	1-12 times per year	.24 calibre	75-100	2500-2999J	Lying/prone	Bipod	Comfortable/steady	Very little time	Chest	70	Dull	Fine	11-20 mph	From behind	Stalked regularly	Small woods/fields	Bare ground	Unobscured	Muntjac	Hind/doe	Young (1-2 yrs)	Alone	Looking intently at stalker	Head-on
1	1	0	78	40-49	5-14	<10	Deer Stalking Certificate 1	1-12 times per year	1-12 times per year	.24 calibre	75-100	2500-2999J	Standing	Vertical rest	Comfortable/steady	Very little time	Chest	100	Quite bright	Fine	21-30 mph	From right	Not well known	Small woods/fields	Bare ground	Unobscured	Roe	Hind/doe	Mature adult	Alone	On the move	Facing left
1	1	1	78	40-49	5-14	<10	Deer Stalking Certificate 1	1-12 times per year	1-12 times per year	.24 calibre	75-100	2500-2999J	Lying/prone	Bipod	Comfortable/steady	Very little time	Chest	70	Quite bright	Fine	11-20 mph	From right	Not well known	Small woods/fields	Bare ground	Unobscured	Muntjac	Hind/doe	Mature adult	Alone	On the move	Facing left
1	1	1	78	40-49	5-14	<10	Deer Stalking Certificate 1	1-12 times per year	1-12 times per year	.24 calibre	75-100	2500-2999J	Lying/prone	Bipod	Comfortable/steady	Sufficient time	Chest	70	Quite bright	Fine	11-20 mph	From right	Not well known	Small woods/fields	Bare ground	Unobscured	Muntjac	Stag/buck	Mature adult	Alone	Alert	Facing left
1	1	1	78	40-49	5-14	<10	Deer Stalking Certificate 1	1-12 times per year	1-12 times per year	.24 calibre	75-100	2500-2999J	Standing	Stick(s)	Comfortable/steady	Very little time	Chest	60	Quite bright	Fine	11-20 mph	From right	Unknown/new area	Open woodland	Vegetation <0.5m	Unobscured	Muntjac	Stag/buck	Mature adult	Small group (2-4)	Unaware of stalker	Facing left
1	1	1	78	40-49	5-14	<10	Deer Stalking Certificate 1	1-12 times per year	1-12 times per year	.24 calibre	75-100	2500-2999J	High seat or vehicle	High seat rail	Comfortable/steady	Sufficient time	Chest	70	Dull	Fine	0-10 mph	From left	Unknown/new area	Open woodland	Vegetation <0.5m	Partially obscured	Muntjac	Hind/doe	Young (1-2 yrs)	Alone	Unaware of stalker	Facing left
1	1	1	78	40-49	5-14	<10	Deer Stalking Certificate 1	1-12 times per year	1-12 times per year	.24 calibre	75-100	2500-2999J	High seat or vehicle	High seat rail	Comfortable/steady	Very little time	Chest	50	Dull	Fine	0-10 mph	From left	Unknown/new area	Open woodland	Vegetation <0.5m	Unobscured	Muntjac	Hind/doe	Mature adult	Small group (2-4)	Unaware of stalker	Facing right
1	1	1	78	40-49	5-14	<10	Deer Stalking Certificate 1	1-12 times per year	1-12 times per year	.24 calibre	75-100	2500-2999J	High seat or vehicle	High seat rail	Comfortable/steady	Sufficient time	Chest	65	Dull	Fine	0-10 mph	From left	Unknown/new area	Open woodland	Vegetation <0.5m	Unobscured	Muntjac	Stag/buck	Mature adult	Small group (2-4)	About to run	Head-on
1	0		78	40-49	5-14	<10	Deer Stalking Certificate 1	1-12 times per year	1-12 times per year	.24 calibre	75-100	2500-2999J	High seat or vehicle	High seat rail	Comfortable/steady	Hurried	Chest	60	Quite bright	Fine	0-10 mph	From left	Stalked occasionally	Open woodland	Vegetation <0.5m	Partially obscured	Muntjac	Hind/doe	Under 1 yr	Alone	Unaware of stalker	Facing right
1	1	1	78	40-49	5-14	<10	Deer Stalking Certificate 1	1-12 times per year	1-12 times per year	.24 calibre	75-100	2500-2999J	Lying/prone	Bipod	Comfortable/steady	More than adequate time	Chest	70	Quite bright	Fine	0-10 mph	From right	Stalked regularly	Small woods/fields	Vegetation <0.5m	Unobscured	Roe	Stag/buck	Young (1-2 yrs)	Alone	Unaware of stalker	Head-on
1	1	1	78	40-49	5-14	<10	Deer Stalking Certificate 1	1-12 times per year	1-12 times per year	.24 calibre	75-100	2500-2999J	Standing	Stick(s)	Comfortable/steady	Sufficient time	Chest	50	Quite bright	Fine	0-10 mph	From right	Stalked occasionally	Small woods/fields	Bare ground	Unobscured	Muntjac	Stag/buck	Mature adult	Alone	Unaware of stalker	Facing right
1	1	1	78	40-49	5-14	<10	Deer Stalking Certificate 1	1-12 times per year	1-12 times per year	.24 calibre	75-100	2500-2999J	Lying/prone	Bipod	Comfortable/steady	Very little time	Chest	80	Quite bright	Fine	0-10 mph	From right	Stalked occasionally	Small woods/fields	Bare ground	Unobscured	Roe	Stag/buck	Mature adult	Small group (2-4)	Unaware of stalker	Facing left
1	1	1	78	40-49	5-14	<10	Deer Stalking Certificate 1	1-12 times per year	1-12 times per year	.24 calibre	75-100	2500-2999J	Lying/prone	Bipod	Comfortable/steady	Sufficient time	Chest	40	Quite bright	Rain	0-10 mph	From right	Stalked regularly	Thick woodland	Vegetation 1-2m	Partially obscured	Muntjac	Stag/buck	Mature adult	Alone	Looking intently at stalker	Head-on
1	1	1	78	40-49	5-14	<10	Deer Stalking Certificate 1	1-12 times per year	1-12 times per year	.24 calibre	75-100	2500-2999J	Lying/prone	Bipod	Comfortable/steady	Very little time	Chest	100	Quite bright	Fine	0-10 mph	From right	Stalked often	Small woods/fields	Bare ground	Unobscured	Roe	Stag/buck	Mature adult	Alone	About to run	Facing left
1	0		78	40-49	5-14	<10	Deer Stalking Certificate 1	1-12 times per year	1-12 times per year	.24 calibre	75-100	2500-2999J	Lying/prone	Bipod	Uncomfortable/unsteady	Hurried	Chest	140	Quite bright	Fine	0-10 mph	From left	Stalked often	Small woods/fields	Bare ground	Unobscured	Roe	Stag/buck	Mature adult	Alone	About to run	Facing right
1	1	1	78	40-49	5-14	<10	Deer Stalking Certificate 1	1-12 times per year	1-12 times per year	.24 calibre	75-100	2500-2999J	Standing	Stick(s)	Comfortable/steady	Very little time	Chest	60	Very bright	Fine	0-10 mph	From behind	Stalked regularly	Fields	Vegetation <0.5m	Unobscured	Roe	Stag/buck	Mature adult	Small group (2-4)	Looking intently at stalker	Head-on
1	1	1	78	40-49	5-14	<10	Deer Stalking Certificate 1	1-12 times per year	1-12 times per year	.24 calibre	75-100	2500-2999J	Standing	Stick(s)	Comfortable/steady	Very little time	Chest	25	Dull	Fine	0-10 mph	From left	Stalked occasionally	Open woodland	Bare ground	Unobscured	Muntjac	Hind/doe	Young (1-2 yrs)	Alone	Looking intently at stalker	Facing right
1	1	1	78	40-49	5-14	<10	Deer Stalking Certificate 1	1-12 times per year	1-12 times per year	.24 calibre	75-100	2500-2999J	Lying/prone	Bipod	Comfortable/steady	Sufficient time	Chest	40	Quite bright	Fine	0-10 mph	Head wind	Stalked occasionally	Fields	Vegetation <0.5m	Unobscured	Roe	Stag/buck	Mature adult	Small group (2-4)	Looking intently at stalker	Facing right
1	1	1	78	40-49	5-14	<10	Deer Stalking Certificate 1	1-12 times per year	1-12 times per year	.24 calibre	75-100	2500-2999J	Lying/prone	Bipod	Comfortable/steady	Very little time	Chest	80	Quite bright	Fine	0-10 mph	From right	Stalked occasionally	Fields	Vegetation <0.5m	Unobscured	Muntjac	Stag/buck	Mature adult	Alone	About to run	Facing right
1	1	1	78	40-49	5-14	<10	Deer Stalking Certificate 1	1-12 times per year	1-12 times per year	.24 calibre	75-100	2500-2999J	Standing	Stick(s)	Comfortable/steady	Very little time	Chest	30	Quite bright	Fine	0-10 mph	Head wind	Stalked regularly	Open woodland	Vegetation <1m	Partially obscured	Muntjac	Stag/buck	Mature adult	Small group (2-4)	Unaware of stalker	Facing away
1	1	1	78	40-49	5-14	<10	Deer Stalking Certificate 1	1-12 times per year	1-12 times per year	.24 calibre	75-100	2500-2999J	Lying/prone	Bipod	Comfortable/steady	Sufficient time	Chest	50	Quite dark	Fine	0-10 mph	Head wind	Stalked occasionally	Open/broken ground	Vegetation <0.5m	Unobscured	Roe	Stag/buck	Old	Small group (2-4)	Unaware of stalker	Facing left
1	1	1	78	40-49	5-14	<10	Deer Stalking Certificate 1	1-12 times per year	1-12 times per year	.27 calibre	125-150	2500-2999J	Lying/prone	Bipod	Comfortable/steady	Very little time	Chest	300	Quite bright	Fog/Mist	11-20 mph	From right	Unknown/new area	Bare hillside	Vegetation 1-2m	Partially obscured	Red	Stag/buck	Mature adult	Herd (10+)	Suspicious	Facing left
1	1	1	78	40-49	5-14	<10	Deer Stalking Certificate 1	1-12 times per year	1-12 times per year	.27 calibre	125-150	2500-2999J	Sitting/kneeling/crouching	Bipod	Comfortable/steady	Hurried	Chest	120	Dull	Fog/Mist	21-30 mph	From right	Unknown/new area	Bare hillside	Vegetation <1m	Partially obscured	Red	Stag/buck	Mature adult	Large group (5-10)	Suspicious	Facing away
1	1	1	78	40-49	5-14	<10	Deer Stalking Certificate 1	1-12 times per year	1-12 times per year	.27 calibre	125-150	2500-2999J	Lying/prone	Bipod	Comfortable/steady	Sufficient time	Low neck	300	Quite bright	Fine	11-20 mph	From right	Unknown/new area	Bare hillside	Bare ground	Unobscured	Red	Stag/buck	Mature adult	Alone	Suspicious	Head-on
1	1	1	78	40-49	5-14	<10	Deer Stalking Certificate 1	1-12 times per year	1-12 times per year	.27 calibre	125-150	2500-2999J	High seat or vehicle	Flat rest	Comfortable/steady	Sufficient time	Low neck	40	Quite dark	Rain	0-10 mph	From left	Unknown/new area	Open/broken ground	Vegetation <1m	Partially obscured	Sika	Stag/buck	Young (1-2 yrs)	Alone	Looking intently at stalker	Head-on
1	1	1	78	40-49	5-14	<10	Deer Stalking Certificate 1	1-12 times per year	1-12 times per year	.27 calibre	125-150	2500-2999J	Lying/prone	Bipod	Comfortable/steady	Very little time	Low neck	100	Dull	Fine	0-10 mph	Head wind	Not well known	Open/broken ground	Vegetation <0.5m	Partially obscured	Sika	Hind/doe	Young (1-2 yrs)	Alone	Looking intently at stalker	Head-on
1	1	1	78	40-49	5-14	<10	Deer Stalking Certificate 1	1-12 times per year	1-12 times per year	.27 calibre	125-150	2500-2999J	Standing	Stick(s)	Comfortable/steady	Sufficient time	Low neck	40	Dull	Fine	0-10 mph	From right	Not well known	Open/broken ground	Vegetation <0.5m	Partially obscured	Sika	Stag/buck	Young (1-2 yrs)	Alone	Looking intently at stalker	Head-on
1	1	0	78	40-49	5-14	<10	Deer Stalking Certificate 1	1-12 times per year	1-12 times per year	.27 calibre	125-150	2500-2999J	Standing	Stick(s)	Comfortable/steady	Very little time	Low neck	100	Quite bright	Fine	0-10 mph	From left	Not well known	Open/broken ground	Vegetation <0.5m	Partially obscured	Sika	Stag/buck	Mature adult	Alone	Looking intently at stalker	Head-on
1	1	1	78	40-49	5-14	<10	Deer Stalking Certificate 1	1-12 times per year	1-12 times per year	.27 calibre	125-150	2500-2999J	Standing	Stick(s)	Comfortable/steady	Sufficient time	Low neck	120	Quite bright	Fine	0-10 mph	Head wind	Unknown/new area	Small woods/fields	Vegetation 1-2m	Partially obscured	Red	Stag/buck	Old	Alone	Looking intently at stalker	Head-on
1	1	1	78	40-49	5-14	<10	Deer Stalking Certificate 1	1-12 times per year	1-12 times per year	.24 calibre	75-100	2500-2999J	Sitting/kneeling/crouching	Bipod	Comfortable/steady	Sufficient time	Chest	140	Quite bright	Fine	0-10 mph	From right	Not well known	Fields	Bare ground	Unobscured	Muntjac	Stag/buck	Mature adult	Alone	Unaware of stalker	Facing right
1	1	1	78	40-49	5-14	<10	Deer Stalking Certificate 1	1-12 times per year	1-12 times per year	.24 calibre	75-100	2500-2999J	Lying/prone	Bipod	Comfortable/steady	Very little time	Chest	120	Dull	Fine	0-10 mph	From left	Not well known	Fields	Bare ground	Unobscured	Roe	Hind/doe	Under 1 yr	Small group (2-4)	Suspicious	Facing right
1	1	1	79	<40	5-14	10-24	Deer Stalking Certificate 1	1-12 times per year	1-12 times per year	.30 calibre	150+	3000-3499J	Standing	Stick(s)	Comfortable/steady	Very little time	Chest	90	Quite bright	Fine	0-10 mph	Head wind	Stalked occasionally	Open woodland	Vegetation <1m	Unobscured	Muntjac	Stag/buck	Young (1-2 yrs)	Alone	Suspicious	Facing left
1	1	1	79	<40	5-14	10-24	Deer Stalking Certificate 1	1-12 times per year	1-12 times per year	.30 calibre	150+	3000-3499J	Standing	Stick(s)	Comfortable/steady	Hurried	Chest	60	Quite bright	Fine	0-10 mph	From right	Stalked occasionally	Open woodland	Vegetation <1m	Unobscured	Muntjac	Hind/doe	Young (1-2 yrs)	Small group (2-4)	Looking intently at stalker	Facing right
1	1	1	79	<40	5-14	10-24	Deer Stalking Certificate 1	1-12 times per year	1-12 times per year	.30 calibre	150+	3000-3499J	Standing	Stick(s)	Comfortable/steady	Sufficient time	Chest	50	Very bright	Fine	0-10 mph	Head wind	Unknown/new area	Open woodland	Vegetation <0.5m	Partially obscured	Muntjac	Hind/doe	Mature adult	Alone	Unaware of stalker	Facing left
1	1	1	79	<40	5-14	10-24	Deer Stalking Certificate 1	1-12 times per year	1-12 times per year	.30 calibre	150+	3000-3499J	Standing	Stick(s)	Uncomfortable/unsteady	Very little time	Head	40	Quite bright	Fine	11-20 mph	From behind	Stalked occasionally	Open woodland	Vegetation <0.5m	Heavily obscured	Muntjac	Hind/doe	Mature adult	Alone	Looking intently at stalker	Facing left
1	1	1	79	<40	5-14	10-24	Deer Stalking Certificate 1	1-12 times per year	1-12 times per year	.30 calibre	150+	3000-3499J	Sitting/kneeling/crouching	Off elbows	Comfortable/steady	Hurried	Chest	50	Dull	Fine	11-20 mph	Head wind	Stalked occasionally	Thick woodland	Bare ground	Unobscured	Muntjac	Hind/doe	Mature adult	Alone	On the move	Facing left
1	1	1	79	<40	5-14	10-24	Deer Stalking Certificate 1	1-12 times per year	1-12 times per year	.30 calibre	150+	3000-3499J	Standing	Stick(s)	Comfortable/steady	Sufficient time	Chest	60	Quite bright	Fine	0-10 mph	Head wind	Stalked often	Thick woodland	Vegetation <0.5m	Partially obscured	Muntjac	Stag/buck	Young (1-2 yrs)	Alone	Unaware of stalker	Head-on
1	1	1	79	<40	5-14	10-24	Deer Stalking Certificate 1	1-12 times per year	1-12 times per year	.30 calibre	150+	3000-3499J	Standing	Stick(s)	Comfortable/steady	Sufficient time	Chest	50	Dull	Fine	0-10 mph	Head wind	Stalked often	Thick woodland	Bare ground	Partially obscured	Roe	Stag/buck	Mature adult	Alone	Alert	Facing left
1	1	1	79	<40	5-14	10-24	Deer Stalking Certificate 1	1-12 times per year	1-12 times per year	.30 calibre	150+	3000-3499J	Standing	Stick(s)	Comfortable/steady	Very little time	High neck	50	Quite bright	Fine	11-20 mph	Head wind	Stalked often	Thick woodland	Vegetation <1m	Heavily obscured	Muntjac	Stag/buck	Mature adult	Small group (2-4)	Suspicious	Facing right
1	1	1	79	<40	5-14	10-24	Deer Stalking Certificate 1	1-12 times per year	1-12 times per year	.30 calibre	150+	3000-3499J	Standing	Off elbows	Uncomfortable/unsteady	Hurried	High neck	40	Quite bright	Fine	0-10 mph	From left	Stalked often	Open/broken ground	Vegetation <1m	Partially obscured	Muntjac	Hind/doe	Under 1 yr	Small group (2-4)	About to run	Facing away
1	1	1	79	<40	5-14	10-24	Deer Stalking Certificate 1	1-12 times per year	1-12 times per year	.30 calibre	150+	3000-3499J	Standing	Stick(s)	Comfortable/steady	Sufficient time	High neck	60	Quite bright	Fine	0-10 mph	From right	Stalked often	Small woods/fields	Vegetation 1-2m	Unobscured	Muntjac	Stag/buck	Mature adult	Small group (2-4)	Unaware of stalker	Facing right
1	1	1	83	40-49	15+	25+	Advanced Certificate	1-12 times per year	Less than once per year	.24 calibre	100-125	2500-2999J	Lying/prone	Bipod	Comfortable/steady	Very little time	High neck	80	Night shooting	Fine	11-20 mph	Head wind	Stalked often	Bare hillside	Bare ground	Unobscured	Sika	Hind/doe	Mature adult	Small group (2-4)	Looking intently at stalker	Head-on
1	1	1	83	40-49	15+	25+	Advanced Certificate	1-12 times per year	Less than once per year	.24 calibre	100-125	2500-2999J	Standing	Stick(s)	Comfortable/steady	Very little time	Chest	80	Night shooting	Fine	11-20 mph	Head wind	Stalked often	Bare hillside	Bare ground	Unobscured	Sika	Stag/buck	Under 1 yr	Small group (2-4)	About to run	Facing right
1	1	1	83	40-49	15+	25+	Advanced Certificate	1-12 times per year	Less than once per year	.24 calibre	100-125	2500-2999J	High seat or vehicle	High seat rail	Comfortable/steady	Sufficient time	High neck	30	Night shooting	Fine	0-10 mph	From left	Stalked often	Fields	Bare ground	Unobscured	Sika	Stag/buck	Mature adult	Alone	Looking intently at stalker	Head-on
1	1	1	83	40-49	15+	25+	Advanced Certificate	1-12 times per year	Less than once per year	.24 calibre	100-125	2500-2999J	High seat or vehicle	High seat rail	Comfortable/steady	Sufficient time	Low neck	100	Night shooting	Fine	0-10 mph	From right	Stalked often	Fields	Bare ground	Unobscured	Sika	Stag/buck	Mature adult	Small group (2-4)	Looking intently at stalker	Facing right
1	1	1	83	40-49	15+	25+	Advanced Certificate	1-12 times per year	Less than once per year	.24 calibre	100-125	2500-2999J	High seat or vehicle	High seat rail	Comfortable/steady	Sufficient time	Low neck	100	Night shooting	Fine	0-10 mph	From right	Stalked often	Fields	Bare ground	Unobscured	Sika	Stag/buck	Young (1-2 yrs)	Small group (2-4)	Looking intently at stalker	Facing left
1	1	1	83	40-49	15+	25+	Advanced Certificate	1-12 times per year	Less than once per year	.24 calibre	100-125	2500-2999J	Standing	Flat rest	Comfortable/steady	Sufficient time	High neck	70	Quite bright	Fine	0-10 mph	From left	Stalked often	Fields	Bare ground	Unobscured	Fallow	Stag/buck	Young (1-2 yrs)	Herd (10+)	About to run	Head-on
1	1	1	83	40-49	15+	25+	Advanced Certificate	1-12 times per year	Less than once per year	.24 calibre	100-125	2500-2999J	High seat or vehicle	High seat rail	Comfortable/steady	Sufficient time	Low neck	100	Night shooting	Fine	0-10 mph	From left	Stalked often	Fields	Bare ground	Unobscured	Sika	Hind/doe	Mature adult	Small group (2-4)	About to run	Facing right
1	1	1	83	40-49	15+	25+	Advanced Certificate	1-12 times per year	Less than once per year	.24 calibre	100-125	2500-2999J	High seat or vehicle	High seat rail	Comfortable/steady	Sufficient time	Chest	80	Night shooting	Fine	0-10 mph	From right	Stalked often	Fields	Bare ground	Unobscured	Sika	Hind/doe	Mature adult	Small group (2-4)	About to run	Facing left
1	1	1	83	40-49	15+	25+	Advanced Certificate	1-12 times per year	Less than once per year	.24 calibre	100-125	2500-2999J	High seat or vehicle	High seat rail	Comfortable/steady	Sufficient time	Chest	100	Night shooting	Fine	0-10 mph	From right	Stalked often	Fields	Bare ground	Unobscured	Sika	Hind/doe	Mature adult	Small group (2-4)	About to run	Facing right
1	1	1	83	40-49	15+	25+	Advanced Certificate	1-12 times per year	Less than once per year	.24 calibre	100-125	2500-2999J	High seat or vehicle	High seat rail	Comfortable/steady	Sufficient time	Chest	120	Night shooting	Fine	0-10 mph	From left	Stalked often	Fields	Bare ground	Unobscured	Sika	Hind/doe	Mature adult	Small group (2-4)	About to run	Facing right
1	0		83	40-49	15+	25+	Advanced Certificate	1-12 times per year	Less than once per year	.24 calibre	100-125	2500-2999J	High seat or vehicle	High seat rail	Comfortable/steady	Sufficient time	Chest	120	Night shooting	Fine	0-10 mph	Head wind	Stalked often	Fields	Bare ground	Unobscured	Sika	Stag/buck	Under 1 yr	Small group (2-4)	About to run	Facing right
1	1	1	83	40-49	15+	25+	Advanced Certificate	1-12 times per year	Less than once per year	.24 calibre	100-125	2500-2999J	High seat or vehicle	High seat rail	Comfortable/steady	Sufficient time	Chest	120	Night shooting	Fine	0-10 mph	From left	Stalked often	Fields	Bare ground	Unobscured	Sika	Stag/buck	Under 1 yr	Small group (2-4)	About to run	Facing right
1	1	1	83	40-49	15+	25+	Advanced Certificate	1-12 times per year	Less than once per year	.24 calibre	100-125	2500-2999J	High seat or vehicle	High seat rail	Comfortable/steady	Sufficient time	Chest	50	Night shooting	Fine	0-10 mph	Head wind	Stalked often	Fields	Bare ground	Unobscured	Sika	Hind/doe	Under 1 yr	Herd (10+)	About to run	Facing left
1	1	1	83	40-49	15+	25+	Advanced Certificate	1-12 times per year	Less than once per year	.24 calibre	100-125	2500-2999J	Standing	Unsupported/freehand	Uncomfortable/unsteady	Very little time	Chest	30	Quite bright	Fine	0-10 mph	From right	Stalked often	Small woods/fields	Vegetation <1m	Unobscured	Fallow	Hind/doe	Young (1-2 yrs)	Herd (10+)	Suspicious	Facing right
1	1	1	83	40-49	15+	25+	Advanced Certificate	1-12 times per year	Less than once per year	.27 calibre	125-150	3500-3999J	High seat or vehicle	High seat rail	Comfortable/steady	Very little time	Chest	70	Quite bright	Fine	0-10 mph	From left	Stalked regularly	Open woodland	Vegetation <1m	Partially obscured	Fallow	Hind/doe	Mature adult	Small group (2-4)	About to run	Facing right
1	1	0	83	40-49	15+	25+	Advanced Certificate	1-12 times per year	Less than once per year	.27 calibre	125-150	3500-3999J	Standing	Stick(s)	Comfortable/steady	Very little time	Chest	100	Quite bright	Fine	0-10 mph	Head wind	Stalked regularly	Open woodland	Vegetation <1m	Unobscured	Fallow	Stag/buck	Young (1-2 yrs)	Small group (2-4)	About to run	Facing left
1	1	1	83	40-49	15+	25+	Advanced Certificate	1-12 times per year	Less than once per year	.27 calibre	125-150	3500-3999J	Standing	Stick(s)	Comfortable/steady	Very little time	Head	20	Dull	Rain	0-10 mph	Head wind	Stalked often	Thick woodland	Thicket	Heavily obscured	Sika	Hind/doe	Mature adult	Small group (2-4)	Alert	Head-on
1	1	1	83	40-49	15+	25+	Advanced Certificate	1-12 times per year	Less than once per year	.27 calibre	125-150	3500-3999J	Standing	Stick(s)	Comfortable/steady	Very little time	Chest	50	Quite dark	Fog/Mist	0-10 mph	From right	Stalked regularly	Small woods/fields	Vegetation <0.5m	Unobscured	Sika	Stag/buck	Under 1 yr	Small group (2-4)	Looking intently at stalker	Facing right
1	1	1	83	40-49	15+	25+	Advanced Certificate	1-12 times per year	Less than once per year	.27 calibre	125-150	3500-3999J	Lying/prone	Bipod	Comfortable/steady	Sufficient time	Chest	100	Very bright	Fine	0-10 mph	From right	Stalked regularly	Open/broken ground	Vegetation <0.5m	Unobscured	Sika	Hind/doe	Mature adult	Large group (5-10)	Looking intently at stalker	Facing right
1	1	1	83	40-49	15+	25+	Advanced Certificate	1-12 times per year	Less than once per year	.27 calibre	125-150	3500-3999J	Lying/prone	Bipod	Comfortable/steady	Very little time	Chest	120	Very bright	Fine	0-10 mph	From right	Stalked regularly	Open/broken ground	Vegetation <0.5m	Unobscured	Sika	Hind/doe	Under 1 yr	Large group (5-10)	About to run	Facing right
1	1	1	83	40-49	15+	25+	Advanced Certificate	1-12 times per year	Less than once per year	.27 calibre	125-150	3500-3999J	Lying/prone	Bipod	Comfortable/steady	More than adequate time	Chest	100	Very bright	Fine	0-10 mph	From right	Stalked regularly	Open/broken ground	Vegetation <0.5m	Unobscured	Sika	Stag/buck	Under 1 yr	Large group (5-10)	About to run	Facing left
1	1	0	83	40-49	15+	25+	Advanced Certificate	1-12 times per year	Less than once per year	.27 calibre	125-150	3500-3999J	Standing	Stick(s)	Comfortable/steady	Very little time	Head	60	Quite bright	Fine	0-10 mph	From right	Stalked regularly	Thick woodland	Vegetation 1-2m	Partially obscured	Sika	Hind/doe	Young (1-2 yrs)	Alone	Suspicious	Head-on
1	1	1	83	40-49	15+	25+	Advanced Certificate	1-12 times per year	Less than once per year	.24 calibre	100-125	2500-2999J	Standing	Stick(s)	Comfortable/steady	More than adequate time	Chest	50	Quite bright	Fine	0-10 mph	From right	Not well known	Small woods/fields	Vegetation <0.5m	Unobscured	Roe	Stag/buck	Young (1-2 yrs)	Small group (2-4)	Unaware of stalker	Facing right
1	1	1	83	40-49	15+	25+	Advanced Certificate	1-12 times per year	Less than once per year	.24 calibre	100-125	2500-2999J	Lying/prone	Bipod	Comfortable/steady	More than adequate time	Chest	120	Quite bright	Fine	0-10 mph	From left	Not well known	Small woods/fields	Vegetation <0.5m	Unobscured	Roe	Stag/buck	Young (1-2 yrs)	Small group (2-4)	Unaware of stalker	Facing right
1	1	1	83	40-49	15+	25+	Advanced Certificate	1-12 times per year	Less than once per year	.30 calibre	150+	3000-3499J	Standing	Stick(s)	Comfortable/steady	Very little time	Chest	30	Dull	Fine	0-10 mph	Head wind	Not well known	Thick woodland	Woodland	Unobscured	Roe	Stag/buck	Young (1-2 yrs)	Alone	Looking intently at stalker	Head-on
1	1	1	83	40-49	15+	25+	Advanced Certificate	1-12 times per year	Less than once per year	.30 calibre	150+	3000-3499J	Standing	Stick(s)	Comfortable/steady	Very little time	Chest	70	Quite dark	Fine	0-10 mph	Head wind	Not well known	Small woods/fields	Vegetation <1m	Partially obscured	Roe	Stag/buck	Young (1-2 yrs)	Alone	Unaware of stalker	Facing left
1	1	1	83	40-49	15+	25+	Advanced Certificate	1-12 times per year	Less than once per year	.27 calibre	150+	4000-4999J	Standing	Bipod	Uncomfortable/unsteady	Very little time	High neck	80	Very bright	Fine	0-10 mph	From right	Stalked often	Small woods/fields	Vegetation <1m	Heavily obscured	Sika	Stag/buck	Young (1-2 yrs)	Small group (2-4)	Suspicious	Facing left
1	1	1	83	40-49	15+	25+	Advanced Certificate	1-12 times per year	Less than once per year	.27 calibre	125-150	3500-3999J	Standing	Bipod	Uncomfortable/unsteady	Very little time	Chest	75	Very bright	Fine	0-10 mph	From behind	Stalked often	Small woods/fields	Vegetation <1m	Heavily obscured	Sika	Stag/buck	Young (1-2 yrs)	Small group (2-4)	About to run	Facing right
1	1	1	83	40-49	15+	25+	Advanced Certificate	1-12 times per year	Less than once per year	.24 calibre	100-125	2500-2999J	Standing	Bipod	Comfortable/steady	Very little time	Low neck	100	Quite dark	Fine	0-10 mph	From left	Stalked often	Fields	Bare ground	Unobscured	Sika	Stag/buck	Young (1-2 yrs)	Herd (10+)	Unaware of stalker	Facing right
1	1	1	83	40-49	15+	25+	Advanced Certificate	1-12 times per year	Less than once per year	.24 calibre	100-125	2500-2999J	Lying/prone	Bipod	Uncomfortable/unsteady	Sufficient time	Chest	130	Dull	Fine	0-10 mph	Head wind	Stalked regularly	Open/broken ground	Bare ground	Unobscured	Sika	Stag/buck	Young (1-2 yrs)	Small group (2-4)	Looking intently at stalker	Facing right
1	1	0	83	40-49	15+	25+	Advanced Certificate	1-12 times per year	Less than once per year	.24 calibre	100-125	2500-2999J	Lying/prone	Bipod	Uncomfortable/unsteady	Hurried	Chest	130	Dull	Fine	0-10 mph	Head wind	Stalked regularly	Open/broken ground	Bare ground	Unobscured	Sika	Stag/buck	Mature adult	Small group (2-4)	About to run	Head-on
1	1	1	83	40-49	15+	25+	Advanced Certificate	1-12 times per year	Less than once per year	.24 calibre	100-125	2500-2999J	Standing	Bipod	Comfortable/steady	Very little time	Low neck	150	Quite dark	Fine	11-20 mph	From right	Stalked often	Fields	Bare ground	Unobscured	Sika	Stag/buck	Young (1-2 yrs)	Herd (10+)	Unaware of stalker	Facing left
1	1	1	83	40-49	15+	25+	Advanced Certificate	1-12 times per year	Less than once per year	.24 calibre	100-125	2500-2999J	Sitting/kneeling/crouching	Bipod	Comfortable/steady	Sufficient time	Low neck	150	Dull	Fine	0-10 mph	From right	Stalked occasionally	Thick woodland	Vegetation <1m	Partially obscured	Sika	Stag/buck	Mature adult	Large group (5-10)	Unaware of stalker	Head-on
1	1	1	83	40-49	15+	25+	Advanced Certificate	1-12 times per year	Less than once per year	.24 calibre	100-125	2500-2999J	High seat or vehicle	High seat rail	Comfortable/steady	More than adequate time	Chest	150	Quite bright	Rain	0-10 mph	From right	Stalked occasionally	Small woods/fields	Vegetation <0.5m	Unobscured	Roe	Stag/buck	Mature adult	Small group (2-4)	Unaware of stalker	Head-on
1	1	1	83	40-49	15+	25+	Advanced Certificate	1-12 times per year	Less than once per year	.24 calibre	100-125	2500-2999J	Sitting/kneeling/crouching	Vertical rest	Comfortable/steady	Sufficient time	Chest	80	Very bright	Fine	0-10 mph	From right	Not well known	Fields	Vegetation <0.5m	Unobscured	Roe	Hind/doe	Mature adult	Small group (2-4)	Unaware of stalker	Facing left
1	1	1	83	40-49	15+	25+	Advanced Certificate	1-12 times per year	Less than once per year	.24 calibre	100-125	2500-2999J	Sitting/kneeling/crouching	Vertical rest	Comfortable/steady	Sufficient time	Chest	120	Very bright	Fine	0-10 mph	From right	Not well known	Fields	Vegetation <0.5m	Unobscured	Roe	Stag/buck	Under 1 yr	Small group (2-4)	About to run	Facing left
1	1	1	83	40-49	15+	25+	Advanced Certificate	1-12 times per year	Less than once per year	.24 calibre	100-125	2500-2999J	High seat or vehicle	High seat rail	Comfortable/steady	More than adequate time	Chest	100	Quite dark	Fine	0-10 mph	From behind	Not well known	Fields	Vegetation <0.5m	Unobscured	Roe	Hind/doe	Mature adult	Small group (2-4)	Unaware of stalker	Facing left
1	1	1	83	40-49	15+	25+	Advanced Certificate	1-12 times per year	Less than once per year	.24 calibre	100-125	2500-2999J	Lying/prone	Bipod	Comfortable/steady	Very little time	High neck	80	Quite dark	Fog/Mist	0-10 mph	From left	Stalked occasionally	Thick woodland	Woodland	Heavily obscured	Fallow	Stag/buck	Mature adult	Herd (10+)	Unaware of stalker	Head-on
1	1	1	83	40-49	15+	25+	Advanced Certificate	1-12 times per year	Less than once per year	.24 calibre	100-125	2500-2999J	High seat or vehicle	High seat rail	Uncomfortable/unsteady	Hurried	Chest	80	Dull	Rain	0-10 mph	From right	Stalked regularly	Open woodland	Bare ground	Unobscured	Fallow	Stag/buck	Mature adult	Alone	About to run	Facing left
1	1	1	83	40-49	15+	25+	Advanced Certificate	1-12 times per year	Less than once per year	.24 calibre	100-125	2500-2999J	Sitting/kneeling/crouching	Bipod	Comfortable/steady	Sufficient time	Chest	70	Twilight	Fine	21-30 mph	From right	Stalked often	Small woods/fields	Bare ground	Unobscured	Sika	Stag/buck	Young (1-2 yrs)	Small group (2-4)	Unaware of stalker	Facing left
1	1	1	83	40-49	15+	25+	Advanced Certificate	1-12 times per year	Less than once per year	.24 calibre	100-125	2500-2999J	Lying/prone	Bipod	Comfortable/steady	More than adequate time	Chest	200	Quite bright	Fine	11-20 mph	Head wind	Stalked often	Bare hillside	Vegetation <0.5m	Partially obscured	Sika	Stag/buck	Mature adult	Herd (10+)	Unaware of stalker	Facing left
1	1	1	83	40-49	15+	25+	Advanced Certificate	1-12 times per year	Less than once per year	.24 calibre	100-125	2500-2999J	Lying/prone	Bipod	Comfortable/steady	More than adequate time	Chest	200	Quite bright	Fine	11-20 mph	Head wind	Stalked often	Bare hillside	Vegetation <0.5m	Unobscured	Sika	Stag/buck	Mature adult	Herd (10+)	Looking intently at stalker	Facing right
1	1	1	85	50-59	15+	10-24	Deer Stalking Certificate 2	More than once per month	More than once per month	.30 calibre	150+	3500-3999J	Standing	Stick(s)	Comfortable/steady	Hurried	Chest	50	Dull	Fine	0-10 mph	Head wind	Stalked often	Thick woodland	Bare ground	Unobscured	Red	Hind/doe	Young (1-2 yrs)	Alone	Suspicious	Facing right
1	1	1	85	50-59	15+	10-24	Deer Stalking Certificate 2	More than once per month	More than once per month	.30 calibre	150+	3500-3999J	Standing	Stick(s)	Comfortable/steady	Very little time	Low neck	45	Quite bright	Fine	0-10 mph	From left	Stalked often	Thick woodland	Bare ground	Unobscured	Red	Stag/buck	Young (1-2 yrs)	Alone	About to run	Facing left
1	1	1	85	50-59	15+	10-24	Deer Stalking Certificate 2	More than once per month	More than once per month	.30 calibre	150+	3500-3999J	Standing	Stick(s)	Comfortable/steady	Sufficient time	Chest	60	Quite bright	Fine	0-10 mph	Head wind	Stalked often	Thick woodland	Bare ground	Unobscured	Roe	Hind/doe	Young (1-2 yrs)	Small group (2-4)	Unaware of stalker	Facing left
1	1	1	85	50-59	15+	10-24	Deer Stalking Certificate 2	More than once per month	More than once per month	.30 calibre	150+	3500-3999J	Standing	Flat rest	Comfortable/steady	Sufficient time	High neck	80	Dull	Fine	0-10 mph	Head wind	Stalked often	Fields	Bare ground	Unobscured	Fallow	Stag/buck	Young (1-2 yrs)	Herd (10+)	Unaware of stalker	Facing left
1	1	1	85	50-59	15+	10-24	Deer Stalking Certificate 2	More than once per month	More than once per month	.30 calibre	150+	3500-3999J	Standing	Flat rest	Comfortable/steady	Very little time	Chest	150	Quite dark	Hail/Snow	0-10 mph	From left	Not well known	Small woods/fields	Vegetation 1-2m	Partially obscured	Roe	Hind/doe	Mature adult	Small group (2-4)	Unaware of stalker	Facing left
1	1	1	85	50-59	15+	10-24	Deer Stalking Certificate 2	More than once per month	More than once per month	.30 calibre	150+	3500-3999J	Lying/prone	Flat rest	Comfortable/steady	More than adequate time	High neck	60	Quite bright	Fine	0-10 mph	Head wind	Stalked often	Open woodland	Bare ground	Unobscured	Red	Hind/doe	Mature adult	Small group (2-4)	Unaware of stalker	Facing left
1	1	1	85	50-59	15+	10-24	Deer Stalking Certificate 2	More than once per month	More than once per month	.30 calibre	150+	3500-3999J	Standing	Stick(s)	Comfortable/steady	Very little time	High neck	40	Quite bright	Fine	0-10 mph	From right	Stalked often	Open woodland	Bare ground	Unobscured	Red	Hind/doe	Mature adult	Herd (10+)	Alert	Facing left
1	1	1	85	50-59	15+	10-24	Deer Stalking Certificate 2	More than once per month	More than once per month	.30 calibre	150+	3500-3999J	Sitting/kneeling/crouching	Flat rest	Comfortable/steady	Very little time	Chest	150	Very bright	Fine	0-10 mph	From right	Stalked often	Bare hillside	Bare ground	Unobscured	Roe	Hind/doe	Mature adult	Alone	About to run	Facing right
1	1	1	85	50-59	15+	10-24	Deer Stalking Certificate 2	More than once per month	More than once per month	.30 calibre	150+	3500-3999J	Lying/prone	Off elbows	Comfortable/steady	More than adequate time	High neck	70	Quite bright	Fine	0-10 mph	From right	Stalked often	Open woodland	Bare ground	Unobscured	Red	Hind/doe	Mature adult	Small group (2-4)	Unaware of stalker	Facing left
1	1	1	85	50-59	15+	10-24	Deer Stalking Certificate 2	More than once per month	More than once per month	.30 calibre	150+	3500-3999J	Standing	Stick(s)	Comfortable/steady	Sufficient time	Chest	50	Very bright	Fine	0-10 mph	From right	Stalked often	Open/broken ground	Vegetation <0.5m	Unobscured	Roe	Hind/doe	Mature adult	Alone	Unaware of stalker	Facing left
1	1	1	85	50-59	15+	10-24	Deer Stalking Certificate 2	More than once per month	More than once per month	.27 calibre	125-150	3500-3999J	Standing	Stick(s)	Comfortable/steady	Hurried	High neck	70	Quite bright	Fine	0-10 mph	From right	Stalked often	Open woodland	Vegetation <0.5m	Unobscured	Red	Stag/buck	Young (1-2 yrs)	Large group (5-10)	About to run	Facing right
1	1	1	85	50-59	15+	10-24	Deer Stalking Certificate 2	More than once per month	More than once per month	.27 calibre	125-150	3500-3999J	Standing	Stick(s)	Comfortable/steady	Hurried	Chest	100	Very bright	Fine	0-10 mph	From right	Stalked often	Open/broken ground	Vegetation <0.5m	Unobscured	Roe	Stag/buck	Mature adult	Alone	About to run	Facing left
1	1	1	85	50-59	15+	10-24	Deer Stalking Certificate 2	More than once per month	More than once per month	.27 calibre	125-150	3500-3999J	Standing	Stick(s)	Uncomfortable/unsteady	Hurried	Chest	60	Quite bright	Fine	0-10 mph	From right	Stalked often	Open woodland	Vegetation <0.5m	Partially obscured	Roe	Stag/buck	Young (1-2 yrs)	Alone	About to run	Facing right
1	1	0	85	50-59	15+	10-24	Deer Stalking Certificate 2	More than once per month	More than once per month	.27 calibre	125-150	3500-3999J	Lying/prone	Flat rest	Comfortable/steady	Very little time	Chest	150	Quite bright	Fine	11-20 mph	From right	Stalked often	Open/broken ground	Vegetation <0.5m	Partially obscured	Roe	Stag/buck	Old	Alone	Unaware of stalker	Facing left
1	1	1	85	50-59	15+	10-24	Deer Stalking Certificate 2	More than once per month	More than once per month	.27 calibre	125-150	3500-3999J	High seat or vehicle	Off elbows	Comfortable/steady	Very little time	Chest	150	Very bright	Fine	0-10 mph	From right	Stalked often	Open/broken ground	Bare ground	Unobscured	Roe	Stag/buck	Old	Small group (2-4)	About to run	Facing right
1	1	1	85	50-59	15+	10-24	Deer Stalking Certificate 2	More than once per month	More than once per month	.27 calibre	125-150	3500-3999J	High seat or vehicle	Off elbows	Comfortable/steady	Very little time	Chest	100	Quite bright	Fine	0-10 mph	From right	Stalked often	Open/broken ground	Vegetation <0.5m	Partially obscured	Roe	Stag/buck	Mature adult	Alone	Alert	Facing right
1	1	1	87	50-59	5-14	<10	Deer Stalking Certificate 1	1-12 times per year	1-12 times per year	.24 calibre	100-125	2500-2999J	Lying/prone	Bipod	Comfortable/steady	Sufficient time	Chest	70	Dull	Hail/Snow	21-30 mph	Head wind	Stalked often	Small woods/fields	Bare ground	Unobscured	Roe	Hind/doe	Mature adult	Small group (2-4)	Unaware of stalker	Facing left
1	1	1	87	50-59	5-14	<10	Deer Stalking Certificate 1	1-12 times per year	1-12 times per year	.24 calibre	100-125	2500-2999J	Lying/prone	Bipod	Comfortable/steady	Very little time	Chest	70	Dull	Fine	21-30 mph	From left	Stalked often	Small woods/fields	Bare ground	Unobscured	Roe	Hind/doe	Under 1 yr	Small group (2-4)	Suspicious	Head-on
1	1	1	87	50-59	5-14	<10	Deer Stalking Certificate 1	1-12 times per year	1-12 times per year	.24 calibre	100-125	2500-2999J	Standing	Stick(s)	Uncomfortable/unsteady	Very little time	Chest	25	Very bright	Fine	21-30 mph	Head wind	Stalked often	Thick woodland	Vegetation 1-2m	Partially obscured	Roe	Hind/doe	Mature adult	Small group (2-4)	Suspicious	Facing right
1	1	1	87	50-59	5-14	<10	Deer Stalking Certificate 1	1-12 times per year	1-12 times per year	.24 calibre	100-125	2500-2999J	Lying/prone	Bipod	Comfortable/steady	Hurried	Chest	130	Very bright	Rain	11-20 mph	From behind	Stalked often	Fields	Vegetation <0.5m	Unobscured	Roe	Hind/doe	Young (1-2 yrs)	Small group (2-4)	About to run	Facing left
1	1	1	87	50-59	5-14	<10	Deer Stalking Certificate 1	1-12 times per year	1-12 times per year	.24 calibre	100-125	2500-2999J	Sitting/kneeling/crouching	Stick(s)	Uncomfortable/unsteady	Very little time	Chest	25	Dull	Rain	0-10 mph	From left	Stalked often	Open/broken ground	Vegetation <0.5m	Unobscured	Roe	Stag/buck	Young (1-2 yrs)	Alone	Looking intently at stalker	Facing away
1	1	1	87	50-59	5-14	<10	Deer Stalking Certificate 1	1-12 times per year	1-12 times per year	.24 calibre	100-125	2500-2999J	High seat or vehicle	High seat rail	Comfortable/steady	Very little time	Low neck	20	Very bright	Fine	0-10 mph	From behind	Stalked often	Open/broken ground	Vegetation <1m	Unobscured	Roe	Stag/buck	Young (1-2 yrs)	Small group (2-4)	Suspicious	Facing away
1	1	1	91	40-49	5-14	10-24	Deer Stalking Certificate 2	1-12 times per year	1-12 times per year	.24 calibre	100-125	2500-2999J	Sitting/kneeling/crouching	Vertical rest	Comfortable/steady	More than adequate time	Chest	80	Dull	Fine	0-10 mph	From right	Stalked often	Fields	Vegetation <0.5m	Unobscured	Roe	Hind/doe	Young (1-2 yrs)	Alone	Unaware of stalker	Facing left
1	1	1	91	40-49	5-14	10-24	Deer Stalking Certificate 2	1-12 times per year	1-12 times per year	.24 calibre	100-125	2500-2999J	Sitting/kneeling/crouching	Vertical rest	Comfortable/steady	More than adequate time	Chest	110	Dull	Fine	0-10 mph	Head wind	Stalked often	Fields	Vegetation <0.5m	Unobscured	Roe	Hind/doe	Old	Alone	Unaware of stalker	Facing right
1	1	1	91	40-49	5-14	10-24	Deer Stalking Certificate 2	1-12 times per year	1-12 times per year	.24 calibre	100-125	2500-2999J	High seat or vehicle	Flat rest	Comfortable/steady	More than adequate time	Low neck	70	Quite bright	Fine	0-10 mph	Head wind	Stalked often	Fields	Vegetation <0.5m	Unobscured	Roe	Hind/doe	Mature adult	Small group (2-4)	Unaware of stalker	Facing left
1	1	1	91	40-49	5-14	10-24	Deer Stalking Certificate 2	1-12 times per year	1-12 times per year	.24 calibre	100-125	2500-2999J	High seat or vehicle	Flat rest	Comfortable/steady	More than adequate time	Chest	70	Quite bright	Fine	0-10 mph	Head wind	Stalked often	Fields	Vegetation <0.5m	Unobscured	Roe	Hind/doe	Under 1 yr	Small group (2-4)	Alert	Facing right
1	1	1	91	40-49	5-14	10-24	Deer Stalking Certificate 2	1-12 times per year	1-12 times per year	.24 calibre	100-125	2500-2999J	High seat or vehicle	Flat rest	Comfortable/steady	Very little time	Chest	85	Quite bright	Fine	0-10 mph	Head wind	Stalked often	Fields	Vegetation <0.5m	Unobscured	Roe	Hind/doe	Under 1 yr	Small group (2-4)	About to run	Facing left
1	1	1	91	40-49	5-14	10-24	Deer Stalking Certificate 2	1-12 times per year	1-12 times per year	.24 calibre	100-125	2500-2999J	Standing	Vertical rest	Comfortable/steady	Sufficient time	Chest	150	Quite bright	Fine	0-10 mph	Head wind	Stalked regularly	Fields	Vegetation <0.5m	Unobscured	Roe	Hind/doe	Under 1 yr	Small group (2-4)	Suspicious	Facing left
1	1	1	91	40-49	5-14	10-24	Deer Stalking Certificate 2	1-12 times per year	1-12 times per year	.24 calibre	100-125	2500-2999J	Sitting/kneeling/crouching	Stick(s)	Uncomfortable/unsteady	Very little time	Chest	75	Quite dark	Fine	0-10 mph	From right	Stalked often	Bare hillside	Bare ground	Unobscured	Roe	Hind/doe	Under 1 yr	Small group (2-4)	Looking intently at stalker	Facing left
1	1	1	91	40-49	5-14	10-24	Deer Stalking Certificate 2	1-12 times per year	1-12 times per year	.24 calibre	100-125	2500-2999J	High seat or vehicle	High seat rail	Comfortable/steady	More than adequate time	Chest	65	Dull	Fog/Mist	0-10 mph	From left	Unknown/new area	Small woods/fields	Vegetation <1m	Unobscured	Roe	Hind/doe	Old	Small group (2-4)	Unaware of stalker	Facing right
1	1	1	91	40-49	5-14	10-24	Deer Stalking Certificate 2	1-12 times per year	1-12 times per year	.24 calibre	100-125	2500-2999J	High seat or vehicle	High seat rail	Comfortable/steady	Sufficient time	Chest	65	Dull	Fog/Mist	0-10 mph	From left	Unknown/new area	Small woods/fields	Vegetation <1m	Unobscured	Roe	Stag/buck	Young (1-2 yrs)	Small group (2-4)	Alert	Facing right
1	1	1	91	40-49	5-14	10-24	Deer Stalking Certificate 2	1-12 times per year	1-12 times per year	.24 calibre	100-125	2500-2999J	High seat or vehicle	Flat rest	Comfortable/steady	Very little time	Chest	90	Quite bright	Fine	0-10 mph	From right	Stalked regularly	Fields	Vegetation <0.5m	Unobscured	Roe	Stag/buck	Mature adult	Alone	Unaware of stalker	Facing left
1	1	1	91	40-49	5-14	10-24	Deer Stalking Certificate 2	1-12 times per year	1-12 times per year	.24 calibre	100-125	2500-2999J	Standing	Vertical rest	Uncomfortable/unsteady	Very little time	Chest	70	Quite bright	Fine	0-10 mph	Head wind	Stalked often	Fields	Vegetation <0.5m	Unobscured	Roe	Stag/buck	Young (1-2 yrs)	Alone	Suspicious	Facing right
1	1	1	91	40-49	5-14	10-24	Deer Stalking Certificate 2	1-12 times per year	1-12 times per year	.24 calibre	100-125	2500-2999J	Sitting/kneeling/crouching	Stick(s)	Comfortable/steady	More than adequate time	Chest	110	Dull	Rain	0-10 mph	From left	Stalked often	Fields	Vegetation <0.5m	Unobscured	Roe	Stag/buck	Mature adult	Small group (2-4)	Unaware of stalker	Facing left
1	1	1	91	40-49	5-14	10-24	Deer Stalking Certificate 2	1-12 times per year	1-12 times per year	.24 calibre	100-125	2500-2999J	Standing	Stick(s)	Comfortable/steady	Very little time	Chest	35	Quite bright	Fine	0-10 mph	Head wind	Unknown/new area	Thick woodland	Vegetation 1-2m	Unobscured	Muntjac	Hind/doe	Under 1 yr	Alone	On the move	Facing away
1	1	1	97	50-59	15+	25+	Deer Stalking Certificate 2	More than once per month	More than once per month	.24 calibre	125-150	3000-3499J	Standing	Stick(s)	Comfortable/steady	Sufficient time	Chest	82	Dull	Fine	0-10 mph	Head wind	Stalked often	Small woods/fields	Vegetation <1m	Unobscured	Roe	Hind/doe	Young (1-2 yrs)	Alone	Unaware of stalker	Facing left
1	1	1	97	50-59	15+	25+	Deer Stalking Certificate 2	More than once per month	More than once per month	.24 calibre	125-150	3000-3499J	Standing	Bipod	Comfortable/steady	Sufficient time	Low neck	30	Quite bright	Fine	0-10 mph	From left	Stalked often	Small woods/fields	Vegetation <1m	Partially obscured	Roe	Hind/doe	Young (1-2 yrs)	Alone	Looking intently at stalker	Head-on
1	1	1	97	50-59	15+	25+	Deer Stalking Certificate 2	More than once per month	More than once per month	.24 calibre	75-100	2000-2499J	Standing	Bipod	Comfortable/steady	Sufficient time	Chest	110	Dull	Fine	0-10 mph	Head wind	Stalked often	Fields	Bare ground	Unobscured	Roe	Hind/doe	Young (1-2 yrs)	Small group (2-4)	Alert	Facing left
1	1	1	97	50-59	15+	25+	Deer Stalking Certificate 2	More than once per month	More than once per month	.24 calibre	75-100	2000-2499J	Lying/prone	Bipod	Comfortable/steady	Sufficient time	Chest	91	Dull	Fine	0-10 mph	From right	Stalked often	Fields	Vegetation <0.5m	Unobscured	Roe	Hind/doe	Young (1-2 yrs)	Small group (2-4)	Unaware of stalker	Facing left
1	1	1	97	50-59	15+	25+	Deer Stalking Certificate 2	More than once per month	More than once per month	.24 calibre	75-100	2000-2499J	Sitting/kneeling/crouching	Stick(s)	Comfortable/steady	Sufficient time	Chest	75	Dull	Fine	11-20 mph	From right	Stalked often	Small woods/fields	Vegetation <1m	Unobscured	Roe	Hind/doe	Young (1-2 yrs)	Small group (2-4)	Unaware of stalker	Facing right
1	1	1	97	50-59	15+	25+	Deer Stalking Certificate 2	More than once per month	More than once per month	.24 calibre	75-100	2000-2499J	Standing	Vertical rest	Comfortable/steady	Very little time	Chest	25	Quite bright	Fine	11-20 mph	Head wind	Stalked often	Open woodland	Vegetation <1m	Unobscured	Roe	Hind/doe	Young (1-2 yrs)	Small group (2-4)	Unaware of stalker	Facing right
1	1	1	97	50-59	15+	25+	Deer Stalking Certificate 2	More than once per month	More than once per month	.24 calibre	75-100	2000-2499J	Standing	Bipod	Comfortable/steady	Very little time	Chest	75	Quite bright	Fine	0-10 mph	Head wind	Stalked often	Open woodland	Vegetation <1m	Unobscured	Roe	Hind/doe	Under 1 yr	Small group (2-4)	Alert	Facing right
1	1	1	97	50-59	15+	25+	Deer Stalking Certificate 2	More than once per month	More than once per month	.24 calibre	75-100	2000-2499J	Standing	Bipod	Comfortable/steady	Sufficient time	Chest	118	Quite bright	Fine	11-20 mph	From right	Stalked regularly	Open/broken ground	Vegetation <0.5m	Unobscured	Roe	Hind/doe	Under 1 yr	Small group (2-4)	Suspicious	Facing left
1	1	1	97	50-59	15+	25+	Deer Stalking Certificate 2	More than once per month	More than once per month	.24 calibre	75-100	2000-2499J	Sitting/kneeling/crouching	Stick(s)	Comfortable/steady	More than adequate time	Chest	100	Quite bright	Fine	11-20 mph	From right	Stalked regularly	Open/broken ground	Vegetation <0.5m	Unobscured	Roe	Hind/doe	Mature adult	Small group (2-4)	Suspicious	Facing left
1	1	1	97	50-59	15+	25+	Deer Stalking Certificate 2	More than once per month	More than once per month	.24 calibre	75-100	2000-2499J	Lying/prone	Bipod	Comfortable/steady	Sufficient time	Chest	149	Quite bright	Fine	11-20 mph	Head wind	Stalked often	Open/broken ground	Vegetation <0.5m	Unobscured	Roe	Hind/doe	Mature adult	Small group (2-4)	Alert	Facing left
1	1	1	97	50-59	15+	25+	Deer Stalking Certificate 2	More than once per month	More than once per month	.24 calibre	75-100	2000-2499J	Sitting/kneeling/crouching	Stick(s)	Comfortable/steady	Sufficient time	Chest	80	Very bright	Fine	0-10 mph	Head wind	Stalked regularly	Fields	Vegetation <0.5m	Unobscured	Roe	Hind/doe	Young (1-2 yrs)	Small group (2-4)	Alert	Facing left
1	1	1	97	50-59	15+	25+	Deer Stalking Certificate 2	More than once per month	More than once per month	.24 calibre	75-100	2000-2499J	Sitting/kneeling/crouching	Stick(s)	Uncomfortable/unsteady	Very little time	Chest	75	Very bright	Fine	0-10 mph	From left	Stalked regularly	Fields	Vegetation <0.5m	Unobscured	Roe	Hind/doe	Under 1 yr	Small group (2-4)	Suspicious	Facing right
1	1	1	97	50-59	15+	25+	Deer Stalking Certificate 2	More than once per month	More than once per month	.24 calibre	75-100	2000-2499J	Standing	Bipod	Comfortable/steady	Sufficient time	Chest	110	Very bright	Fine	0-10 mph	From left	Stalked regularly	Fields	Vegetation <0.5m	Unobscured	Roe	Hind/doe	Mature adult	Alone	Suspicious	Facing right
1	1	1	97	50-59	15+	25+	Deer Stalking Certificate 2	More than once per month	More than once per month	.24 calibre	75-100	2000-2499J	Lying/prone	Bipod	Comfortable/steady	Very little time	Chest	100	Dull	Fine	0-10 mph	No wind	Stalked occasionally	Bare hillside	Bare ground	Unobscured	Roe	Hind/doe	Under 1 yr	Small group (2-4)	About to run	Facing right
1	1	1	97	50-59	15+	25+	Deer Stalking Certificate 2	More than once per month	More than once per month	.24 calibre	75-100	2000-2499J	Standing	Bipod	Comfortable/steady	Very little time	Chest	100	Quite bright	Fine	0-10 mph	From right	Stalked often	Bare hillside	Bare ground	Unobscured	Roe	Hind/doe	Under 1 yr	Small group (2-4)	Looking intently at stalker	Facing right
1	1	1	97	50-59	15+	25+	Deer Stalking Certificate 2	More than once per month	More than once per month	.24 calibre	75-100	2000-2499J	Standing	Unsupported/freehand	Uncomfortable/unsteady	Hurried	Chest	30	Twilight	Fine	0-10 mph	No wind	Stalked often	Open/broken ground	Vegetation 1-2m	Unobscured	Roe	Hind/doe	Young (1-2 yrs)	Small group (2-4)	Looking intently at stalker	Facing right
1	1	1	97	50-59	15+	25+	Deer Stalking Certificate 2	More than once per month	More than once per month	.24 calibre	75-100	2000-2499J	Lying/prone	Bipod	Comfortable/steady	More than adequate time	Chest	178	Quite bright	Fine	0-10 mph	From right	Stalked often	Fields	Bare ground	Unobscured	Roe	Hind/doe	Young (1-2 yrs)	Small group (2-4)	Suspicious	Facing left
1	1	1	97	50-59	15+	25+	Deer Stalking Certificate 2	More than once per month	More than once per month	.24 calibre	75-100	2000-2499J	Standing	Bipod	Comfortable/steady	Very little time	Chest	125	Quite bright	Fine	11-20 mph	Head wind	Stalked regularly	Fields	Bare ground	Unobscured	Roe	Hind/doe	Young (1-2 yrs)	Small group (2-4)	Looking intently at stalker	Facing left
1	1	1	97	50-59	15+	25+	Deer Stalking Certificate 2	More than once per month	More than once per month	.24 calibre	75-100	2000-2499J	Standing	Bipod	Comfortable/steady	Sufficient time	Chest	185	Quite bright	Fine	11-20 mph	Head wind	Stalked regularly	Fields	Bare ground	Unobscured	Roe	Hind/doe	Old	Alone	Looking intently at stalker	Facing right
1	1	1	97	50-59	15+	25+	Deer Stalking Certificate 2	More than once per month	More than once per month	.24 calibre	75-100	2000-2499J	Lying/prone	Bipod	Comfortable/steady	More than adequate time	Chest	137	Quite dark	Fine	0-10 mph	From behind	Stalked often	Fields	Bare ground	Unobscured	Roe	Hind/doe	Young (1-2 yrs)	Small group (2-4)	Unaware of stalker	Facing right
1	1	1	97	50-59	15+	25+	Deer Stalking Certificate 2	More than once per month	More than once per month	.24 calibre	75-100	2000-2499J	Lying/prone	Bipod	Comfortable/steady	Hurried	Chest	100	Quite dark	Fine	0-10 mph	From behind	Stalked often	Fields	Bare ground	Unobscured	Roe	Hind/doe	Young (1-2 yrs)	Alone	Suspicious	Facing left
1	1	1	97	50-59	15+	25+	Deer Stalking Certificate 2	More than once per month	More than once per month	.24 calibre	75-100	2000-2499J	Lying/prone	Bipod	Comfortable/steady	Sufficient time	Chest	50	Very bright	Fine	0-10 mph	From left	Stalked often	Bare hillside	Bare ground	Unobscured	Roe	Hind/doe	Young (1-2 yrs)	Small group (2-4)	Unaware of stalker	Facing right
1	1	1	97	50-59	15+	25+	Deer Stalking Certificate 2	More than once per month	More than once per month	.24 calibre	75-100	2000-2499J	Lying/prone	Unsupported/freehand	Comfortable/steady	Hurried	Chest	25	Very bright	Fine	0-10 mph	From left	Stalked often	Bare hillside	Bare ground	Unobscured	Roe	Hind/doe	Young (1-2 yrs)	Small group (2-4)	Suspicious	Head-on
1	1	0	97	50-59	15+	25+	Deer Stalking Certificate 2	More than once per month	More than once per month	.24 calibre	75-100	2000-2499J	Lying/prone	Bipod	Comfortable/steady	Very little time	Chest	175	Dull	Fine	0-10 mph	From right	Stalked occasionally	Small woods/fields	Bare ground	Unobscured	Roe	Hind/doe	Mature adult	Small group (2-4)	Suspicious	Facing right
1	1	1	97	50-59	15+	25+	Deer Stalking Certificate 2	More than once per month	More than once per month	.24 calibre	75-100	2000-2499J	Lying/prone	Bipod	Comfortable/steady	Very little time	Chest	175	Dull	Fine	0-10 mph	From right	Stalked occasionally	Small woods/fields	Bare ground	Unobscured	Roe	Hind/doe	Under 1 yr	Alone	Suspicious	Facing right
1	1	1	97	50-59	15+	25+	Deer Stalking Certificate 2	More than once per month	More than once per month	.24 calibre	75-100	2000-2499J	Lying/prone	Bipod	Comfortable/steady	More than adequate time	Chest	94	Quite bright	Fine	11-20 mph	From behind	Stalked occasionally	Fields	Bare ground	Unobscured	Roe	Hind/doe	Young (1-2 yrs)	Small group (2-4)	Unaware of stalker	Facing left
1	1	1	97	50-59	15+	25+	Deer Stalking Certificate 2	More than once per month	More than once per month	.24 calibre	75-100	2000-2499J	Lying/prone	Bipod	Comfortable/steady	Hurried	Chest	100	Quite bright	Fine	11-20 mph	From behind	Stalked occasionally	Fields	Bare ground	Unobscured	Roe	Hind/doe	Under 1 yr	Small group (2-4)	Suspicious	Facing right
1	1	1	97	50-59	15+	25+	Deer Stalking Certificate 2	More than once per month	More than once per month	.24 calibre	75-100	2000-2499J	Standing	Stick(s)	Comfortable/steady	Very little time	Chest	75	Dull	Fine	11-20 mph	From behind	Not well known	Thick woodland	Thicket	Unobscured	Roe	Hind/doe	Old	Small group (2-4)	Alert	Facing left
1	1	1	97	50-59	15+	25+	Deer Stalking Certificate 2	More than once per month	More than once per month	.24 calibre	75-100	2000-2499J	Standing	Unsupported/freehand	Uncomfortable/unsteady	Hurried	Chest	25	Quite bright	Fine	11-20 mph	From behind	Not well known	Thick woodland	Thicket	Unobscured	Roe	Hind/doe	Under 1 yr	Alone	Suspicious	Facing right
1	1	1	97	50-59	15+	25+	Deer Stalking Certificate 2	More than once per month	More than once per month	.24 calibre	125-150	3000-3499J	Lying/prone	Bipod	Comfortable/steady	Sufficient time	Head	15	Very bright	Fine	0-10 mph	From left	Stalked often	Open/broken ground	Thicket	Partially obscured	Roe	Stag/buck	Young (1-2 yrs)	Small group (2-4)	Suspicious	Head-on
1	1	1	97	50-59	15+	25+	Deer Stalking Certificate 2	More than once per month	More than once per month	.24 calibre	125-150	3000-3499J	Lying/prone	Bipod	Comfortable/steady	Sufficient time	Chest	129	Very bright	Fine	11-20 mph	From right	Stalked often	Open/broken ground	Vegetation <0.5m	Unobscured	Roe	Stag/buck	Young (1-2 yrs)	Small group (2-4)	Suspicious	Facing right
1	1	1	97	50-59	15+	25+	Deer Stalking Certificate 2	More than once per month	More than once per month	.24 calibre	125-150	3000-3499J	Standing	Bipod	Comfortable/steady	Sufficient time	Chest	100	Very bright	Fine	11-20 mph	Head wind	Stalked often	Open/broken ground	Vegetation <0.5m	Unobscured	Roe	Stag/buck	Young (1-2 yrs)	Small group (2-4)	Suspicious	Facing right
1	1	1	97	50-59	15+	25+	Deer Stalking Certificate 2	More than once per month	More than once per month	.24 calibre	75-100	2000-2499J	Lying/prone	Bipod	Comfortable/steady	More than adequate time	Chest	145	Quite bright	Fine	0-10 mph	From left	Stalked often	Open/broken ground	Vegetation <0.5m	Unobscured	Roe	Stag/buck	Young (1-2 yrs)	Small group (2-4)	Unaware of stalker	Facing right
1	1	1	97	50-59	15+	25+	Deer Stalking Certificate 2	More than once per month	More than once per month	.24 calibre	75-100	2000-2499J	Standing	Bipod	Comfortable/steady	Sufficient time	Chest	75	Quite bright	Fine	0-10 mph	From left	Stalked often	Open/broken ground	Vegetation <0.5m	Unobscured	Roe	Stag/buck	Young (1-2 yrs)	Small group (2-4)	Looking intently at stalker	Facing left
1	1	1	97	50-59	15+	25+	Deer Stalking Certificate 2	More than once per month	More than once per month	.24 calibre	75-100	2000-2499J	Standing	Bipod	Comfortable/steady	Sufficient time	Chest	175	Quite bright	Fine	0-10 mph	From left	Stalked often	Open/broken ground	Vegetation <0.5m	Unobscured	Roe	Stag/buck	Young (1-2 yrs)	Small group (2-4)	Looking intently at stalker	Facing left
1	1	1	97	50-59	15+	25+	Deer Stalking Certificate 2	More than once per month	More than once per month	.24 calibre	75-100	2000-2499J	Lying/prone	Bipod	Comfortable/steady	More than adequate time	Chest	187	Dull	Fine	11-20 mph	From left	Stalked often	Fields	Bare ground	Unobscured	Roe	Stag/buck	Young (1-2 yrs)	Small group (2-4)	Alert	Facing right
1	1	1	97	50-59	15+	25+	Deer Stalking Certificate 2	More than once per month	More than once per month	.24 calibre	75-100	2000-2499J	Lying/prone	Bipod	Comfortable/steady	Sufficient time	Chest	100	Dull	Fine	11-20 mph	From left	Stalked often	Fields	Bare ground	Unobscured	Roe	Stag/buck	Young (1-2 yrs)	Small group (2-4)	Looking intently at stalker	Head-on
1	1	1	97	50-59	15+	25+	Deer Stalking Certificate 2	More than once per month	More than once per month	.24 calibre	75-100	2000-2499J	Lying/prone	Bipod	Comfortable/steady	Very little time	Chest	75	Dull	Fine	0-10 mph	Head wind	Stalked often	Open/broken ground	Vegetation <1m	Unobscured	Roe	Stag/buck	Young (1-2 yrs)	Alone	Looking intently at stalker	Head-on
1	1	1	97	50-59	15+	25+	Deer Stalking Certificate 2	More than once per month	More than once per month	.24 calibre	75-100	2000-2499J	Lying/prone	Bipod	Comfortable/steady	Sufficient time	Chest	100	Dull	Fine	0-10 mph	From left	Stalked often	Open/broken ground	Vegetation <0.5m	Unobscured	Roe	Stag/buck	Young (1-2 yrs)	Alone	Alert	Facing left
1	1	1	97	50-59	15+	25+	Deer Stalking Certificate 2	More than once per month	More than once per month	.24 calibre	75-100	2000-2499J	Sitting/kneeling/crouching	Stick(s)	Comfortable/steady	Sufficient time	Chest	75	Quite bright	Fine	0-10 mph	From left	Stalked often	Bare hillside	Bare ground	Unobscured	Roe	Stag/buck	Old	Small group (2-4)	Looking intently at stalker	Facing left
1	1	1	97	50-59	15+	25+	Deer Stalking Certificate 2	More than once per month	More than once per month	.24 calibre	75-100	2000-2499J	Standing	Bipod	Comfortable/steady	Sufficient time	Chest	140	Quite dark	Fine	0-10 mph	From left	Stalked often	Open/broken ground	Vegetation <0.5m	Unobscured	Roe	Stag/buck	Old	Alone	Alert	Facing right
1	1	1	97	50-59	15+	25+	Deer Stalking Certificate 2	More than once per month	More than once per month	.24 calibre	125-150	3000-3499J	Sitting/kneeling/crouching	Stick(s)	Comfortable/steady	Sufficient time	Chest	84	Quite bright	Fine	0-10 mph	From left	Stalked often	Small woods/fields	Vegetation <0.5m	Unobscured	Roe	Stag/buck	Old	Small group (2-4)	Unaware of stalker	Facing left
1	1	1	97	50-59	15+	25+	Deer Stalking Certificate 2	More than once per month	More than once per month	.24 calibre	125-150	3000-3499J	Standing	Bipod	Comfortable/steady	Sufficient time	Chest	150	Quite bright	Fine	0-10 mph	Head wind	Stalked often	Small woods/fields	Vegetation <0.5m	Unobscured	Roe	Stag/buck	Old	Small group (2-4)	Suspicious	Facing left
1	1	1	97	50-59	15+	25+	Deer Stalking Certificate 2	More than once per month	More than once per month	.24 calibre	75-100	2000-2499J	Standing	Bipod	Comfortable/steady	Sufficient time	Chest	50	Dull	Fine	0-10 mph	Head wind	Stalked often	Fields	Vegetation <0.5m	Unobscured	Roe	Stag/buck	Young (1-2 yrs)	Alone	Unaware of stalker	Facing left
1	1	1	97	50-59	15+	25+	Deer Stalking Certificate 2	More than once per month	More than once per month	.24 calibre	75-100	2000-2499J	Standing	Bipod	Comfortable/steady	Sufficient time	Chest	129	Dull	Fine	0-10 mph	Head wind	Stalked often	Open/broken ground	Bare ground	Unobscured	Roe	Stag/buck	Young (1-2 yrs)	Alone	Alert	Facing right
1	1	1	97	50-59	15+	25+	Deer Stalking Certificate 2	More than once per month	More than once per month	.24 calibre	75-100	2000-2499J	Standing	Vertical rest	Comfortable/steady	More than adequate time	High neck	20	Quite bright	Fine	0-10 mph	Head wind	Stalked often	Fields	Vegetation <0.5m	Partially obscured	Roe	Stag/buck	Mature adult	Alone	Looking intently at stalker	Head-on
1	1	1	99	40-49	15+	<10	Deer Stalking Certificate 2	At least once per week	More than once per month	.24 calibre	100-125	2000-2499J	Standing	Stick(s)	Comfortable/steady	Sufficient time	Low neck	80	Dull	Rain	0-10 mph	From right	Unknown/new area	Thick woodland	Vegetation <0.5m	Partially obscured	Fallow	Stag/buck	Mature adult	Alone	Looking intently at stalker	Head-on
1	1	1	99	40-49	15+	<10	Deer Stalking Certificate 2	At least once per week	More than once per month	.24 calibre	100-125	2000-2499J	Sitting/kneeling/crouching	High seat rail	Comfortable/steady	Sufficient time	Chest	120	Dull	Fog/Mist	0-10 mph	From right	Stalked often	Open woodland	Bare ground	Unobscured	Fallow	Hind/doe	Mature adult	Large group (5-10)	Unaware of stalker	Facing left
1	1	1	99	40-49	15+	<10	Deer Stalking Certificate 2	At least once per week	More than once per month	.24 calibre	100-125	2000-2499J	Sitting/kneeling/crouching	High seat rail	Comfortable/steady	Sufficient time	Chest	120	Dull	Fog/Mist	0-10 mph	From left	Stalked often	Open woodland	Bare ground	Unobscured	Fallow	Hind/doe	Under 1 yr	Large group (5-10)	About to run	Facing left
1	1	1	99	40-49	15+	<10	Deer Stalking Certificate 2	At least once per week	More than once per month	.24 calibre	100-125	2000-2499J	Standing	Flat rest	Comfortable/steady	Sufficient time	Chest	40	Quite bright	Fine	11-20 mph	No wind	Stalked often	Thick woodland	Vegetation <0.5m	Partially obscured	Fallow	Hind/doe	Under 1 yr	Small group (2-4)	Suspicious	Facing left
1	1	1	99	40-49	15+	<10	Deer Stalking Certificate 2	At least once per week	More than once per month	.24 calibre	100-125	2000-2499J	Standing	Vertical rest	Comfortable/steady	Sufficient time	Chest	40	Quite bright	Fine	0-10 mph	No wind	Stalked often	Thick woodland	Vegetation <0.5m	Unobscured	Fallow	Hind/doe	Young (1-2 yrs)	Small group (2-4)	Looking intently at stalker	Facing right
1	1	1	99	40-49	15+	<10	Deer Stalking Certificate 2	At least once per week	More than once per month	.24 calibre	100-125	2000-2499J	Sitting/kneeling/crouching	High seat rail	Comfortable/steady	Very little time	Chest	30	Quite dark	Fine	0-10 mph	No wind	Stalked often	Thick woodland	Thicket	Partially obscured	Red	Stag/buck	Mature adult	Alone	Alert	Facing left
1	1	1	105	<40	<5	10-24	None	At least once per week	At least once per week	.24 calibre	75-100	2000-2499J	Sitting/kneeling/crouching	Stick(s)	Comfortable/steady	Very little time	Head	70	Dull	Fine	0-10 mph	Head wind	Stalked regularly	Open woodland	Vegetation <1m	Partially obscured	Fallow	Stag/buck	Mature adult	Alone	Suspicious	Facing away
1	1	1	105	<40	<5	10-24	None	At least once per week	At least once per week	.24 calibre	75-100	2000-2499J	Lying/prone	Bipod	Comfortable/steady	More than adequate time	Head	110	Dull	Fine	0-10 mph	From right	Stalked regularly	Small woods/fields	Bare ground	Unobscured	Fallow	Stag/buck	Young (1-2 yrs)	Small group (2-4)	Unaware of stalker	Facing right
1	1	1	105	<40	<5	10-24	None	At least once per week	At least once per week	.24 calibre	75-100	2000-2499J	Lying/prone	Bipod	Comfortable/steady	Very little time	Head	80	Dull	Fine	0-10 mph	From right	Stalked regularly	Small woods/fields	Bare ground	Unobscured	Fallow	Stag/buck	Young (1-2 yrs)	Small group (2-4)	About to run	Facing left
1	1	1	105	<40	<5	10-24	None	At least once per week	At least once per week	.24 calibre	75-100	2000-2499J	Standing	Stick(s)	Comfortable/steady	Very little time	Chest	40	Dull	Fine	0-10 mph	Head wind	Stalked often	Open woodland	Vegetation <0.5m	Unobscured	Muntjac	Stag/buck	Young (1-2 yrs)	Alone	Suspicious	Head-on
1	1	1	105	<40	<5	10-24	None	At least once per week	At least once per week	.24 calibre	75-100	2000-2499J	Standing	Stick(s)	Uncomfortable/unsteady	More than adequate time	Chest	30	Dull	Fine	0-10 mph	Head wind	Stalked often	Thick woodland	Vegetation 1-2m	Partially obscured	Muntjac	Stag/buck	Old	Alone	Unaware of stalker	Facing left
1	1	1	105	<40	<5	10-24	None	At least once per week	At least once per week	.24 calibre	75-100	2000-2499J	Standing	Stick(s)	Uncomfortable/unsteady	Sufficient time	Chest	25	Dull	Fine	0-10 mph	Head wind	Stalked often	Thick woodland	Vegetation <0.5m	Partially obscured	Muntjac	Stag/buck	Under 1 yr	Alone	Alert	Facing right
1	1	1	105	<40	<5	10-24	None	At least once per week	At least once per week	.24 calibre	75-100	2000-2499J	Standing	Stick(s)	Comfortable/steady	Sufficient time	Chest	40	Quite bright	Fine	0-10 mph	From left	Stalked often	Thick woodland	Vegetation <1m	Partially obscured	Fallow	Stag/buck	Young (1-2 yrs)	Small group (2-4)	Alert	Facing left
1	1	1	105	<40	<5	10-24	None	At least once per week	At least once per week	.24 calibre	75-100	2000-2499J	Standing	Stick(s)	Uncomfortable/unsteady	Very little time	Head	40	Quite dark	Rain	11-20 mph	From left	Stalked often	Open woodland	Bare ground	Unobscured	Fallow	Hind/doe	Mature adult	Alone	Looking intently at stalker	Facing right
1	1	1	105	<40	<5	10-24	None	At least once per week	At least once per week	.24 calibre	75-100	2000-2499J	Standing	Stick(s)	Uncomfortable/unsteady	Sufficient time	High neck	60	Dull	Fine	0-10 mph	Head wind	Stalked often	Thick woodland	Vegetation <0.5m	Partially obscured	Fallow	Stag/buck	Young (1-2 yrs)	Large group (5-10)	Unaware of stalker	Facing away
1	0		105	<40	<5	10-24	None	At least once per week	At least once per week	.24 calibre	75-100	2000-2499J	Lying/prone	Bipod	Comfortable/steady	Sufficient time	Head	190	Quite dark	Fine	0-10 mph	From right	Stalked often	Fields	Bare ground	Unobscured	Fallow	Hind/doe	Old	Herd (10+)	Unaware of stalker	Facing left
1	1	0	105	<40	<5	10-24	None	At least once per week	At least once per week	.24 calibre	75-100	2000-2499J	Lying/prone	Bipod	Comfortable/steady	Very little time	High neck	140	Dull	Fine	11-20 mph	Head wind	Unknown/new area	Open/broken ground	Vegetation <0.5m	Partially obscured	Roe	Hind/doe	Mature adult	Small group (2-4)	Suspicious	Facing left
1	1	1	105	<40	<5	10-24	None	At least once per week	At least once per week	.24 calibre	75-100	2000-2499J	High seat or vehicle	High seat rail	Comfortable/steady	Very little time	Chest	120	Dull	Fine	0-10 mph	Head wind	Stalked often	Open/broken ground	Vegetation <0.5m	Unobscured	Fallow	Stag/buck	Young (1-2 yrs)	Large group (5-10)	About to run	Facing right
1	1	1	105	<40	<5	10-24	None	At least once per week	At least once per week	.24 calibre	75-100	2000-2499J	High seat or vehicle	High seat rail	Comfortable/steady	Very little time	Head	100	Dull	Fine	0-10 mph	From left	Stalked often	Fields	Bare ground	Unobscured	Fallow	Stag/buck	Young (1-2 yrs)	Large group (5-10)	Looking intently at stalker	Facing right
1	1	1	105	<40	<5	10-24	None	At least once per week	At least once per week	.24 calibre	75-100	2000-2499J	Lying/prone	Bipod	Comfortable/steady	Sufficient time	Head	180	Dull	Fine	11-20 mph	From left	Stalked often	Fields	Bare ground	Unobscured	Fallow	Hind/doe	Mature adult	Herd (10+)	Unaware of stalker	Facing away
1	1	1	105	<40	<5	10-24	None	At least once per week	At least once per week	.24 calibre	75-100	2000-2499J	Standing	Stick(s)	Comfortable/steady	More than adequate time	Head	100	Quite bright	Fine	0-10 mph	From right	Stalked often	Thick woodland	Vegetation <1m	Heavily obscured	Fallow	Hind/doe	Mature adult	Herd (10+)	Suspicious	Facing right
1	1	1	105	<40	<5	10-24	None	At least once per week	At least once per week	.24 calibre	75-100	2000-2499J	Sitting/kneeling/crouching	Stick(s)	Comfortable/steady	Sufficient time	High neck	70	Dull	Fine	0-10 mph	From right	Stalked often	Thick woodland	Thicket	Heavily obscured	Fallow	Hind/doe	Old	Small group (2-4)	Unaware of stalker	Facing right
1	1	1	105	<40	<5	10-24	None	At least once per week	At least once per week	.24 calibre	75-100	2000-2499J	Lying/prone	Bipod	Comfortable/steady	Very little time	Chest	200	Dull	Fine	11-20 mph	From right	Stalked occasionally	Open/broken ground	Bare ground	Unobscured	Fallow	Stag/buck	Young (1-2 yrs)	Large group (5-10)	Alert	Facing left
1	1	0	105	<40	<5	10-24	None	At least once per week	At least once per week	.24 calibre	75-100	2000-2499J	Standing	Stick(s)	Comfortable/steady	Very little time	Chest	50	Dull	Fine	11-20 mph	From right	Stalked occasionally	Small woods/fields	Thicket	Partially obscured	Fallow	Stag/buck	Young (1-2 yrs)	Large group (5-10)	Unaware of stalker	Facing left
1	1	1	105	<40	<5	10-24	None	At least once per week	At least once per week	.24 calibre	75-100	2000-2499J	Lying/prone	Bipod	Comfortable/steady	More than adequate time	Head	180	Very bright	Fine	0-10 mph	From right	Stalked occasionally	Open/broken ground	Bare ground	Unobscured	Fallow	Stag/buck	Young (1-2 yrs)	Alone	Unaware of stalker	Head-on
1	1	1	105	<40	<5	10-24	None	At least once per week	At least once per week	.24 calibre	75-100	2000-2499J	Standing	Vertical rest	Uncomfortable/unsteady	Sufficient time	Chest	90	Dull	Rain	11-20 mph	From left	Stalked often	Thick woodland	Woodland	Partially obscured	Fallow	Hind/doe	Mature adult	Small group (2-4)	Unaware of stalker	Head-on
1	1	1	105	<40	<5	10-24	None	At least once per week	At least once per week	.24 calibre	75-100	2000-2499J	Standing	Vertical rest	Comfortable/steady	More than adequate time	Chest	60	Dull	Rain	11-20 mph	From left	Stalked often	Thick woodland	Woodland	Partially obscured	Fallow	Stag/buck	Under 1 yr	Small group (2-4)	Unaware of stalker	Facing left
1	1	1	105	<40	<5	10-24	None	At least once per week	At least once per week	.24 calibre	75-100	2000-2499J	Standing	Stick(s)	Uncomfortable/unsteady	Sufficient time	Chest	70	Quite bright	Fine	0-10 mph	From right	Stalked often	Thick woodland	Woodland	Partially obscured	Muntjac	Stag/buck	Old	Small group (2-4)	Unaware of stalker	Facing right
1	1	1	105	<40	<5	10-24	None	At least once per week	At least once per week	.24 calibre	75-100	2000-2499J	Standing	Stick(s)	Uncomfortable/unsteady	Sufficient time	Chest	60	Quite bright	Fine	0-10 mph	From right	Stalked often	Thick woodland	Woodland	Partially obscured	Muntjac	Hind/doe	Under 1 yr	Small group (2-4)	Unaware of stalker	Facing right
1	1	0	105	<40	<5	10-24	None	At least once per week	At least once per week	.24 calibre	75-100	2000-2499J	Lying/prone	Bipod	Comfortable/steady	Very little time	Chest	220	Quite bright	Fine	11-20 mph	From behind	Stalked often	Fields	Bare ground	Unobscured	Fallow	Stag/buck	Young (1-2 yrs)	Herd (10+)	Suspicious	Facing right
1	1	1	105	<40	<5	10-24	None	At least once per week	At least once per week	.24 calibre	75-100	2000-2499J	Standing	Stick(s)	Comfortable/steady	Sufficient time	Chest	100	Quite bright	Fine	0-10 mph	Head wind	Stalked often	Small woods/fields	Vegetation <0.5m	Partially obscured	Fallow	Stag/buck	Under 1 yr	Small group (2-4)	Unaware of stalker	Facing right
1	1	1	105	<40	<5	10-24	None	At least once per week	At least once per week	.24 calibre	75-100	2000-2499J	Standing	Stick(s)	Uncomfortable/unsteady	Very little time	Chest	100	Dull	Fine	0-10 mph	From left	Stalked often	Thick woodland	Woodland	Partially obscured	Fallow	Stag/buck	Under 1 yr	Large group (5-10)	Unaware of stalker	Head-on
1	1	1	105	<40	<5	10-24	None	At least once per week	At least once per week	.24 calibre	75-100	2000-2499J	Standing	Stick(s)	Uncomfortable/unsteady	Hurried	Chest	80	Very bright	Fine	0-10 mph	Head wind	Stalked often	Thick woodland	Vegetation 1-2m	Partially obscured	Fallow	Stag/buck	Under 1 yr	Alone	Unaware of stalker	Facing left
1	1	1	105	<40	<5	10-24	None	At least once per week	At least once per week	.24 calibre	75-100	2000-2499J	Standing	Stick(s)	Uncomfortable/unsteady	Sufficient time	Chest	100	Quite dark	Fine	0-10 mph	From left	Stalked often	Fields	Vegetation <0.5m	Unobscured	Fallow	Stag/buck	Young (1-2 yrs)	Small group (2-4)	Suspicious	Facing right
1	1	1	107	50-59	5-14	<10	Deer Stalking Certificate 2	1-12 times per year	1-12 times per year	.24 calibre	100-125	2500-2999J	High seat or vehicle	High seat rail	Comfortable/steady	Very little time	Chest	65	Very bright	Fine	0-10 mph	From left	Unknown/new area	Open/broken ground	Bare ground	Unobscured	Muntjac	Hind/doe	Young (1-2 yrs)	Alone	Unaware of stalker	Facing right
1	1	1	107	50-59	5-14	<10	Deer Stalking Certificate 2	1-12 times per year	1-12 times per year	.24 calibre	100-125	2500-2999J	Standing	Stick(s)	Uncomfortable/unsteady	Hurried	High neck	250	Very bright	Fine	21-30 mph	From right	Unknown/new area	Open woodland	Vegetation <0.5m	Unobscured	Muntjac	Hind/doe	Mature adult	Alone	Alert	Head-on
1	1	1	108	<40	5-14	25+	Deer Stalking Certificate 2	1-12 times per year	1-12 times per year	.27 calibre	100-125	3500-3999J	Sitting/kneeling/crouching	Vertical rest	Comfortable/steady	More than adequate time	Chest	80	Very bright	Fine	0-10 mph	Head wind	Not well known	Open woodland	Vegetation <0.5m	Partially obscured	Fallow	Stag/buck	Mature adult	Large group (5-10)	Unaware of stalker	Facing left
1	1	1	108	<40	5-14	25+	Deer Stalking Certificate 2	1-12 times per year	1-12 times per year	.27 calibre	100-125	3500-3999J	Sitting/kneeling/crouching	Off elbows	Comfortable/steady	Hurried	High neck	12	Very bright	Fine	31-40 mph	From left	Not well known	Open woodland	Vegetation <0.5m	Unobscured	Fallow	Stag/buck	Mature adult	Large group (5-10)	About to run	Head-on
1	1	0	108	<40	5-14	25+	Deer Stalking Certificate 2	1-12 times per year	1-12 times per year	.27 calibre	100-125	3500-3999J	Lying/prone	Bipod	Comfortable/steady	Sufficient time	Chest	210	Quite bright	Fine	0-10 mph	Head wind	Stalked often	Open/broken ground	Vegetation 1-2m	Partially obscured	Sika	Stag/buck	Under 1 yr	Small group (2-4)	Unaware of stalker	Facing left
1	1	1	108	<40	5-14	25+	Deer Stalking Certificate 2	1-12 times per year	1-12 times per year	.30 calibre	150+	5000+J	Lying/prone	Bipod	Comfortable/steady	Very little time	Chest	120	Quite dark	Fine	11-20 mph	From right	Stalked often	Small woods/fields	Bare ground	Unobscured	Sika	Stag/buck	Mature adult	Large group (5-10)	Suspicious	Facing left
1	1	1	108	<40	5-14	25+	Deer Stalking Certificate 2	1-12 times per year	1-12 times per year	.30 calibre	150+	5000+J	Lying/prone	Bipod	Comfortable/steady	Very little time	Chest	150	Quite bright	Fine	0-10 mph	Head wind	Stalked often	Small woods/fields	Vegetation 1-2m	Unobscured	Sika	Hind/doe	Under 1 yr	Small group (2-4)	Looking intently at stalker	Facing left
1	1	1	108	<40	5-14	25+	Deer Stalking Certificate 2	1-12 times per year	1-12 times per year	.30 calibre	150+	5000+J	Lying/prone	Bipod	Comfortable/steady	Hurried	Chest	150	Quite dark	Fine	0-10 mph	From left	Stalked often	Small woods/fields	Vegetation 1-2m	Unobscured	Sika	Hind/doe	Under 1 yr	Small group (2-4)	About to run	Facing left
1	1	1	108	<40	5-14	25+	Deer Stalking Certificate 2	1-12 times per year	1-12 times per year	.30 calibre	150+	5000+J	Standing	Stick(s)	Comfortable/steady	Hurried	High neck	40	Dull	Fine	0-10 mph	Head wind	Stalked often	Small woods/fields	Vegetation 1-2m	Partially obscured	Sika	Hind/doe	Under 1 yr	Small group (2-4)	Looking intently at stalker	Head-on
1	1	1	108	<40	5-14	25+	Deer Stalking Certificate 2	1-12 times per year	1-12 times per year	.30 calibre	150+	5000+J	Lying/prone	Bipod	Comfortable/steady	Very little time	Chest	150	Dull	Fine	0-10 mph	From right	Stalked often	Small woods/fields	Vegetation 1-2m	Unobscured	Sika	Hind/doe	Mature adult	Large group (5-10)	Suspicious	Facing left
1	1	1	108	<40	5-14	25+	Deer Stalking Certificate 2	1-12 times per year	1-12 times per year	.27 calibre	100-125	3000-3499J	High seat or vehicle	High seat rail	Comfortable/steady	Sufficient time	Chest	120	Quite bright	Fine	0-10 mph	From left	Not well known	Open woodland	Thicket	Partially obscured	Muntjac	Stag/buck	Mature adult	Alone	Unaware of stalker	Facing right
1	1	1	108	<40	5-14	25+	Deer Stalking Certificate 2	1-12 times per year	1-12 times per year	.30 calibre	150+	5000+J	Lying/prone	Bipod	Comfortable/steady	Sufficient time	Chest	120	Quite bright	Fine	11-20 mph	From right	Stalked often	Open/broken ground	Vegetation 1-2m	Partially obscured	Sika	Stag/buck	Young (1-2 yrs)	Alone	Alert	Facing right
1	1	1	108	<40	5-14	25+	Deer Stalking Certificate 2	1-12 times per year	1-12 times per year	.30 calibre	150+	5000+J	Lying/prone	Bipod	Comfortable/steady	Sufficient time	Chest	120	Quite bright	Fine	11-20 mph	From right	Stalked often	Open/broken ground	Vegetation 1-2m	Partially obscured	Sika	Hind/doe	Mature adult	Small group (2-4)	Alert	Facing right
1	1	1	108	<40	5-14	25+	Deer Stalking Certificate 2	1-12 times per year	1-12 times per year	.30 calibre	150+	5000+J	Lying/prone	Bipod	Comfortable/steady	Hurried	Chest	120	Quite bright	Fine	11-20 mph	From right	Stalked often	Open/broken ground	Vegetation 1-2m	Partially obscured	Sika	Hind/doe	Under 1 yr	Small group (2-4)	Alert	Facing left
1	1	1	108	<40	5-14	25+	Deer Stalking Certificate 2	1-12 times per year	1-12 times per year	.30 calibre	150+	5000+J	Lying/prone	Bipod	Comfortable/steady	Sufficient time	Chest	150	Twilight	Fine	0-10 mph	From right	Stalked occasionally	Fields	Vegetation <0.5m	Unobscured	Fallow	Hind/doe	Mature adult	Small group (2-4)	Alert	Facing right
1	1	1	108	<40	5-14	25+	Deer Stalking Certificate 2	1-12 times per year	1-12 times per year	.30 calibre	150+	5000+J	Lying/prone	Bipod	Comfortable/steady	Sufficient time	Chest	95	Twilight	Fine	0-10 mph	Head wind	Stalked often	Fields	Vegetation <0.5m	Unobscured	Sika	Hind/doe	Under 1 yr	Herd (10+)	Alert	Facing away
1	1	1	108	<40	5-14	25+	Deer Stalking Certificate 2	1-12 times per year	1-12 times per year	.27 calibre	100-125	3000-3499J	High seat or vehicle	High seat rail	Comfortable/steady	Very little time	Chest	80	Quite dark	Fine	0-10 mph	From left	Unknown/new area	Open woodland	Vegetation <0.5m	Partially obscured	Muntjac	Stag/buck	Old	Alone	Suspicious	Facing right
1	1	1	108	<40	5-14	25+	Deer Stalking Certificate 2	1-12 times per year	1-12 times per year	.27 calibre	100-125	3000-3499J	High seat or vehicle	High seat rail	Comfortable/steady	Very little time	Chest	100	Quite dark	Fine	0-10 mph	From left	Unknown/new area	Open woodland	Vegetation <0.5m	Partially obscured	Muntjac	Stag/buck	Old	Alone	Suspicious	Facing left
1	1	1	108	<40	5-14	25+	Deer Stalking Certificate 2	1-12 times per year	1-12 times per year	.30 calibre	150+	5000+J	Lying/prone	Bipod	Comfortable/steady	More than adequate time	Chest	150	Dull	Fine	11-20 mph	Head wind	Stalked often	Fields	Vegetation <0.5m	Partially obscured	Sika	Hind/doe	Mature adult	Herd (10+)	Unaware of stalker	Facing right
1	1	0	108	<40	5-14	25+	Deer Stalking Certificate 2	1-12 times per year	1-12 times per year	.30 calibre	150+	5000+J	Lying/prone	Bipod	Comfortable/steady	Hurried	Chest	160	Dull	Fine	11-20 mph	Head wind	Stalked often	Fields	Vegetation <0.5m	Partially obscured	Sika	Hind/doe	Under 1 yr	Herd (10+)	About to run	Facing right
1	1	1	108	<40	5-14	25+	Deer Stalking Certificate 2	1-12 times per year	1-12 times per year	.30 calibre	150+	5000+J	Lying/prone	Bipod	Comfortable/steady	Hurried	Chest	190	Dull	Fine	11-20 mph	Head wind	Stalked often	Fields	Vegetation <0.5m	Partially obscured	Sika	Hind/doe	Mature adult	Herd (10+)	About to run	Facing left
1	1	1	108	<40	5-14	25+	Deer Stalking Certificate 2	1-12 times per year	1-12 times per year	.30 calibre	150+	5000+J	Lying/prone	Bipod	Comfortable/steady	Sufficient time	Chest	80	Quite bright	Fine	0-10 mph	From right	Stalked often	Fields	Vegetation <0.5m	Unobscured	Sika	Hind/doe	Mature adult	Herd (10+)	Unaware of stalker	Facing left
1	1	0	108	<40	5-14	25+	Deer Stalking Certificate 2	1-12 times per year	1-12 times per year	.30 calibre	150+	5000+J	Lying/prone	Bipod	Comfortable/steady	Hurried	Chest	250	Quite bright	Fine	0-10 mph	From right	Stalked often	Fields	Vegetation <0.5m	Unobscured	Sika	Stag/buck	Old	Herd (10+)	About to run	Facing left
1	1	0	108	<40	5-14	25+	Deer Stalking Certificate 2	1-12 times per year	1-12 times per year	.30 calibre	150+	5000+J	Lying/prone	Bipod	Comfortable/steady	Hurried	Chest	250	Quite bright	Fine	0-10 mph	From right	Stalked often	Fields	Vegetation <0.5m	Unobscured	Sika	Stag/buck	Old	Herd (10+)	About to run	Facing left
1	1	1	108	<40	5-14	25+	Deer Stalking Certificate 2	1-12 times per year	1-12 times per year	.30 calibre	150+	5000+J	Lying/prone	Bipod	Comfortable/steady	More than adequate time	Chest	200	Quite bright	Fine	0-10 mph	Head wind	Stalked often	Fields	Bare ground	Unobscured	Roe	Hind/doe	Young (1-2 yrs)	Small group (2-4)	Alert	Facing right
1	1	1	108	<40	5-14	25+	Deer Stalking Certificate 2	1-12 times per year	1-12 times per year	.27 calibre	100-125	3000-3499J	Lying/prone	Bipod	Comfortable/steady	Hurried	Chest	25	Quite bright	Fine	0-10 mph	From right	Stalked often	Thick woodland	Thicket	Heavily obscured	Roe	Hind/doe	Young (1-2 yrs)	Small group (2-4)	Alert	Facing right
1	1	1	108	<40	5-14	25+	Deer Stalking Certificate 2	1-12 times per year	1-12 times per year	.27 calibre	100-125	3000-3499J	Lying/prone	Bipod	Comfortable/steady	More than adequate time	Chest	200	Dull	Fine	0-10 mph	From left	Stalked often	Small woods/fields	Vegetation 1-2m	Partially obscured	Roe	Hind/doe	Mature adult	Small group (2-4)	Unaware of stalker	Facing right
1	1	1	108	<40	5-14	25+	Deer Stalking Certificate 2	1-12 times per year	1-12 times per year	.27 calibre	100-125	3000-3499J	Lying/prone	Bipod	Comfortable/steady	Sufficient time	Chest	150	Dull	Fine	0-10 mph	From left	Stalked often	Small woods/fields	Bare ground	Unobscured	Roe	Hind/doe	Under 1 yr	Small group (2-4)	Looking intently at stalker	Facing left
1	1	1	108	<40	5-14	25+	Deer Stalking Certificate 2	1-12 times per year	1-12 times per year	.27 calibre	100-125	3000-3499J	Lying/prone	Bipod	Comfortable/steady	Very little time	Chest	200	Dull	Fine	0-10 mph	From left	Stalked often	Small woods/fields	Bare ground	Unobscured	Roe	Hind/doe	Under 1 yr	Small group (2-4)	About to run	Facing left
1	0		108	<40	5-14	25+	Deer Stalking Certificate 2	1-12 times per year	1-12 times per year	.27 calibre	100-125	3000-3499J	Lying/prone	Bipod	Comfortable/steady	Sufficient time	Chest	200	Quite bright	Hail/Snow	11-20 mph	Head wind	Unknown/new area	Open/broken ground	Vegetation <1m	Partially obscured	Roe	Hind/doe	Mature adult	Alone	Unaware of stalker	Facing left
1	1	1	108	<40	5-14	25+	Deer Stalking Certificate 2	1-12 times per year	1-12 times per year	.27 calibre	100-125	3000-3499J	Lying/prone	Bipod	Comfortable/steady	Hurried	Chest	200	Dull	Fog/Mist	11-20 mph	Head wind	Unknown/new area	Open/broken ground	Vegetation <1m	Partially obscured	Roe	Hind/doe	Mature adult	Alone	About to run	Facing left
1	1	1	108	<40	5-14	25+	Deer Stalking Certificate 2	1-12 times per year	1-12 times per year	.27 calibre	100-125	3000-3499J	Sitting/kneeling/crouching	Off elbows	Comfortable/steady	Hurried	Chest	100	Twilight	Rain	11-20 mph	From left	Unknown/new area	Open woodland	Vegetation <1m	Unobscured	Roe	Hind/doe	Mature adult	Small group (2-4)	About to run	Facing left
1	1	1	108	<40	5-14	25+	Deer Stalking Certificate 2	1-12 times per year	1-12 times per year	.27 calibre	100-125	3000-3499J	Standing	Stick(s)	Comfortable/steady	Very little time	Chest	100	Dull	Hail/Snow	11-20 mph	From right	Unknown/new area	Open woodland	Vegetation <1m	Partially obscured	Roe	Hind/doe	Under 1 yr	Alone	Unaware of stalker	Facing left
1	1	1	108	<40	5-14	25+	Deer Stalking Certificate 2	1-12 times per year	1-12 times per year	.27 calibre	100-125	3000-3499J	Lying/prone	Bipod	Comfortable/steady	Hurried	Chest	150	Dull	Fog/Mist	0-10 mph	From right	Stalked often	Fields	Vegetation <1m	Partially obscured	Roe	Hind/doe	Mature adult	Small group (2-4)	Looking intently at stalker	Facing left
1	1	1	108	<40	5-14	25+	Deer Stalking Certificate 2	1-12 times per year	1-12 times per year	.27 calibre	100-125	3000-3499J	Lying/prone	Bipod	Comfortable/steady	Hurried	Chest	150	Dull	Fog/Mist	0-10 mph	Head wind	Stalked often	Fields	Vegetation <1m	Partially obscured	Roe	Hind/doe	Under 1 yr	Small group (2-4)	Looking intently at stalker	Facing right
1	1	1	108	<40	5-14	25+	Deer Stalking Certificate 2	1-12 times per year	1-12 times per year	.27 calibre	100-125	3000-3499J	Lying/prone	Bipod	Comfortable/steady	Hurried	Chest	150	Dull	Fog/Mist	0-10 mph	Head wind	Stalked often	Fields	Vegetation <1m	Partially obscured	Roe	Hind/doe	Mature adult	Small group (2-4)	Looking intently at stalker	Facing right
1	1	1	108	<40	5-14	25+	Deer Stalking Certificate 2	1-12 times per year	1-12 times per year	.27 calibre	100-125	3000-3499J	Lying/prone	Bipod	Comfortable/steady	More than adequate time	Chest	250	Quite bright	Fine	0-10 mph	Head wind	Stalked often	Fields	Vegetation <0.5m	Unobscured	Sika	Stag/buck	Under 1 yr	Herd (10+)	Unaware of stalker	Facing left
1	1	1	108	<40	5-14	25+	Deer Stalking Certificate 2	1-12 times per year	1-12 times per year	.27 calibre	100-125	3000-3499J	Lying/prone	Bipod	Comfortable/steady	Sufficient time	Low neck	250	Quite bright	Fine	0-10 mph	Head wind	Stalked often	Fields	Vegetation <0.5m	Unobscured	Sika	Stag/buck	Young (1-2 yrs)	Herd (10+)	Alert	Facing away
1	1	1	108	<40	5-14	25+	Deer Stalking Certificate 2	1-12 times per year	1-12 times per year	.27 calibre	100-125	3000-3499J	Lying/prone	Bipod	Comfortable/steady	Very little time	Chest	250	Quite bright	Fine	0-10 mph	Head wind	Stalked often	Fields	Vegetation <0.5m	Unobscured	Sika	Stag/buck	Mature adult	Herd (10+)	About to run	Facing left
1	1	1	108	<40	5-14	25+	Deer Stalking Certificate 2	1-12 times per year	1-12 times per year	.27 calibre	100-125	3000-3499J	Lying/prone	Bipod	Comfortable/steady	Very little time	Chest	250	Quite bright	Fine	0-10 mph	Head wind	Stalked often	Fields	Vegetation <0.5m	Unobscured	Sika	Stag/buck	Under 1 yr	Herd (10+)	About to run	Facing right
1	1	1	108	<40	5-14	25+	Deer Stalking Certificate 2	1-12 times per year	1-12 times per year	.27 calibre	100-125	3000-3499J	Standing	Stick(s)	Uncomfortable/unsteady	Very little time	Chest	60	Quite dark	Fine	0-10 mph	Head wind	Stalked often	Fields	Vegetation <0.5m	Unobscured	Sika	Stag/buck	Old	Large group (5-10)	Looking intently at stalker	Facing left
1	1	1	108	<40	5-14	25+	Deer Stalking Certificate 2	1-12 times per year	1-12 times per year	.27 calibre	100-125	3000-3499J	High seat or vehicle	High seat rail	Comfortable/steady	Very little time	Chest	250	Twilight	Hail/Snow	11-20 mph	From left	Not well known	Fields	Bare ground	Unobscured	Fallow	Stag/buck	Old	Herd (10+)	About to run	Facing right
1	1	1	108	<40	5-14	25+	Deer Stalking Certificate 2	1-12 times per year	1-12 times per year	.27 calibre	100-125	3000-3499J	Standing	Stick(s)	Comfortable/steady	Hurried	Chest	60	Dull	Fine	0-10 mph	From right	Stalked often	Small woods/fields	Vegetation <0.5m	Unobscured	Roe	Stag/buck	Young (1-2 yrs)	Alone	Looking intently at stalker	Facing left
1	1	1	108	<40	5-14	25+	Deer Stalking Certificate 2	1-12 times per year	1-12 times per year	.27 calibre	100-125	3000-3499J	Lying/prone	Bipod	Comfortable/steady	Sufficient time	Chest	140	Dull	Fine	0-10 mph	From right	Stalked often	Small woods/fields	Vegetation <0.5m	Partially obscured	Roe	Stag/buck	Mature adult	Alone	Unaware of stalker	Head-on
1	1	1	111	40-49	5-14	10-24	Deer Stalking Certificate 2	1-12 times per year	1-12 times per year	.24 calibre	75-100	2500-2999J	Sitting/kneeling/crouching	Flat rest	Comfortable/steady	Hurried	High neck	180	Quite dark	Fine	0-10 mph	From right	Stalked often	Open/broken ground	Bare ground	Unobscured	Red	Hind/doe	Young (1-2 yrs)	Small group (2-4)	Alert	Facing away
1	1	1	111	40-49	5-14	10-24	Deer Stalking Certificate 2	1-12 times per year	1-12 times per year	.24 calibre	75-100	2500-2999J	Lying/prone	Flat rest	Comfortable/steady	Sufficient time	Chest	190	Very bright	Fine	0-10 mph	From right	Unknown/new area	Bare hillside	Bare ground	Unobscured	Red	Hind/doe	Mature adult	Herd (10+)	Suspicious	Facing left
1	1	1	111	40-49	5-14	10-24	Deer Stalking Certificate 2	1-12 times per year	1-12 times per year	.24 calibre	75-100	2500-2999J	Lying/prone	Flat rest	Comfortable/steady	Hurried	Chest	260	Very bright	Fine	0-10 mph	From right	Unknown/new area	Bare hillside	Bare ground	Unobscured	Red	Stag/buck	Under 1 yr	Herd (10+)	Alert	Facing right
1	1	1	111	40-49	5-14	10-24	Deer Stalking Certificate 2	1-12 times per year	1-12 times per year	.24 calibre	75-100	2500-2999J	Lying/prone	Flat rest	Comfortable/steady	Hurried	Chest	140	Very bright	Fine	0-10 mph	Head wind	Unknown/new area	Bare hillside	Bare ground	Unobscured	Red	Hind/doe	Under 1 yr	Small group (2-4)	Alert	Facing right
1	1	1	111	40-49	5-14	10-24	Deer Stalking Certificate 2	1-12 times per year	1-12 times per year	.24 calibre	75-100	2500-2999J	Sitting/kneeling/crouching	Flat rest	Comfortable/steady	More than adequate time	Low neck	90	Quite bright	Fine	0-10 mph	Head wind	Stalked often	Open/broken ground	Vegetation <0.5m	Unobscured	Red	Hind/doe	Mature adult	Small group (2-4)	Unaware of stalker	Facing right
1	1	1	111	40-49	5-14	10-24	Deer Stalking Certificate 2	1-12 times per year	1-12 times per year	.24 calibre	75-100	2500-2999J	Sitting/kneeling/crouching	Flat rest	Comfortable/steady	Hurried	Chest	130	Quite bright	Fine	0-10 mph	Head wind	Stalked often	Open/broken ground	Vegetation <0.5m	Unobscured	Red	Hind/doe	Under 1 yr	Small group (2-4)	Alert	Facing away
1	1	1	111	40-49	5-14	10-24	Deer Stalking Certificate 2	1-12 times per year	1-12 times per year	.24 calibre	75-100	2500-2999J	Lying/prone	Flat rest	Comfortable/steady	Sufficient time	Chest	120	Quite bright	Fine	0-10 mph	From left	Stalked often	Open/broken ground	Vegetation <0.5m	Unobscured	Red	Hind/doe	Under 1 yr	Herd (10+)	Suspicious	Facing left
1	1	1	111	40-49	5-14	10-24	Deer Stalking Certificate 2	1-12 times per year	1-12 times per year	.24 calibre	75-100	2500-2999J	Sitting/kneeling/crouching	Off elbows	Comfortable/steady	Very little time	Chest	70	Very bright	Fine	11-20 mph	From left	Stalked occasionally	Open/broken ground	Vegetation <0.5m	Unobscured	Red	Hind/doe	Young (1-2 yrs)	Small group (2-4)	Suspicious	Facing away
1	1	1	111	40-49	5-14	10-24	Deer Stalking Certificate 2	1-12 times per year	1-12 times per year	.24 calibre	75-100	2500-2999J	Standing	Unsupported/freehand	Comfortable/steady	Very little time	Chest	60	Quite bright	Fine	0-10 mph	From right	Stalked often	Bare hillside	Bare ground	Unobscured	Roe	Stag/buck	Young (1-2 yrs)	Alone	Unaware of stalker	Facing right
1	1	1	111	40-49	5-14	10-24	Deer Stalking Certificate 2	1-12 times per year	1-12 times per year	.24 calibre	75-100	2500-2999J	Sitting/kneeling/crouching	Vertical rest	Comfortable/steady	More than adequate time	Chest	110	Quite bright	Fine	11-20 mph	From left	Stalked often	Bare hillside	Bare ground	Unobscured	Roe	Stag/buck	Mature adult	Alone	Unaware of stalker	Facing right
1	1	1	111	40-49	5-14	10-24	Deer Stalking Certificate 2	1-12 times per year	1-12 times per year	.24 calibre	75-100	2500-2999J	Lying/prone	Flat rest	Comfortable/steady	More than adequate time	Chest	80	Dull	Fine	0-10 mph	From left	Stalked often	Bare hillside	Vegetation <0.5m	Partially obscured	Roe	Stag/buck	Under 1 yr	Alone	Alert	Facing right
1	1	1	111	40-49	5-14	10-24	Deer Stalking Certificate 2	1-12 times per year	1-12 times per year	.24 calibre	75-100	2500-2999J	Standing	Unsupported/freehand	Uncomfortable/unsteady	Hurried	Chest	60	Quite dark	Rain	11-20 mph	From left	Stalked often	Small woods/fields	Vegetation <0.5m	Partially obscured	Roe	Hind/doe	Mature adult	Alone	Unaware of stalker	Head-on
1	1	1	111	40-49	5-14	10-24	Deer Stalking Certificate 2	1-12 times per year	1-12 times per year	.24 calibre	75-100	2500-2999J	Sitting/kneeling/crouching	Off elbows	Comfortable/steady	Very little time	Chest	120	Dull	Fine	11-20 mph	Head wind	Stalked often	Bare hillside	Vegetation <0.5m	Unobscured	Red	Stag/buck	Young (1-2 yrs)	Small group (2-4)	Suspicious	Head-on
1	1	1	111	40-49	5-14	10-24	Deer Stalking Certificate 2	1-12 times per year	1-12 times per year	.24 calibre	75-100	2500-2999J	Lying/prone	Flat rest	Comfortable/steady	Very little time	High neck	40	Twilight	Fine	0-10 mph	From left	Stalked often	Bare hillside	Vegetation <0.5m	Unobscured	Red	Stag/buck	Mature adult	Small group (2-4)	Looking intently at stalker	Head-on
1	1	1	111	40-49	5-14	10-24	Deer Stalking Certificate 2	1-12 times per year	1-12 times per year	.24 calibre	75-100	2500-2999J	Lying/prone	Flat rest	Comfortable/steady	Very little time	Chest	120	Quite bright	Fine	11-20 mph	Head wind	Stalked often	Bare hillside	Bare ground	Unobscured	Red	Stag/buck	Mature adult	Small group (2-4)	Suspicious	Facing left
1	1	1	111	40-49	5-14	10-24	Deer Stalking Certificate 2	1-12 times per year	1-12 times per year	.24 calibre	75-100	2500-2999J	Sitting/kneeling/crouching	Off elbows	Uncomfortable/unsteady	Very little time	Chest	80	Dull	Fine	11-20 mph	From right	Stalked often	Open/broken ground	Vegetation <0.5m	Unobscured	Red	Hind/doe	Mature adult	Small group (2-4)	Suspicious	Facing left
1	1	1	111	40-49	5-14	10-24	Deer Stalking Certificate 2	1-12 times per year	1-12 times per year	.24 calibre	75-100	2500-2999J	Sitting/kneeling/crouching	Off elbows	Uncomfortable/unsteady	Hurried	Chest	80	Dull	Fine	11-20 mph	From right	Stalked often	Open/broken ground	Vegetation <0.5m	Partially obscured	Red	Stag/buck	Under 1 yr	Small group (2-4)	Looking intently at stalker	Facing left
1	1	1	111	40-49	5-14	10-24	Deer Stalking Certificate 2	1-12 times per year	1-12 times per year	.24 calibre	75-100	2500-2999J	Lying/prone	Flat rest	Comfortable/steady	Sufficient time	Chest	140	Dull	Fine	21-30 mph	From right	Stalked often	Bare hillside	Bare ground	Unobscured	Red	Hind/doe	Mature adult	Small group (2-4)	Unaware of stalker	Facing left
1	1	1	111	40-49	5-14	10-24	Deer Stalking Certificate 2	1-12 times per year	1-12 times per year	.24 calibre	75-100	2500-2999J	Lying/prone	Flat rest	Comfortable/steady	Hurried	Chest	160	Dull	Fine	21-30 mph	From right	Stalked often	Bare hillside	Bare ground	Unobscured	Red	Stag/buck	Under 1 yr	Small group (2-4)	About to run	Facing left
1	1	1	111	40-49	5-14	10-24	Deer Stalking Certificate 2	1-12 times per year	1-12 times per year	.24 calibre	75-100	2500-2999J	Standing	Unsupported/freehand	Uncomfortable/unsteady	Hurried	Chest	30	Dull	Rain	11-20 mph	Head wind	Stalked often	Open/broken ground	Vegetation <0.5m	Unobscured	Red	Hind/doe	Old	Alone	Looking intently at stalker	Facing left
1	1	1	111	40-49	5-14	10-24	Deer Stalking Certificate 2	1-12 times per year	1-12 times per year	.24 calibre	75-100	2500-2999J	Lying/prone	Flat rest	Comfortable/steady	More than adequate time	High neck	40	Very bright	Fine	21-30 mph	Head wind	Stalked often	Open/broken ground	Vegetation <0.5m	Unobscured	Red	Hind/doe	Young (1-2 yrs)	Alone	Unaware of stalker	Facing away
1	1	1	113	50-59	15+	10-24	Deer Stalking Certificate 1	At least once per week	1-12 times per year	.24 calibre	100-125	2500-2999J	Sitting/kneeling/crouching	Bipod	Comfortable/steady	Sufficient time	Chest	90	Quite dark	Fine	0-10 mph	From left	Stalked regularly	Fields	Bare ground	Unobscured	Muntjac	Hind/doe	Young (1-2 yrs)	Alone	Unaware of stalker	Facing right
1	1	1	114	50-59	<5	<10	None	1-12 times per year	More than once per month	.30 calibre	150+	3000-3499J	Lying/prone	Bipod	Comfortable/steady	Hurried	Chest	120	Quite dark	Rain	31-40 mph	From right	Stalked occasionally	Bare hillside	Bare ground	Unobscured	Red	Hind/doe	Mature adult	Alone	Suspicious	Facing left
1	1	1	114	50-59	<5	<10	None	1-12 times per year	More than once per month	.30 calibre	150+	3000-3499J	Lying/prone	Bipod	Comfortable/steady	Very little time	Chest	130	Very bright	Fine	0-10 mph	Head wind	Stalked occasionally	Bare hillside	Bare ground	Unobscured	Red	Hind/doe	Mature adult	Small group (2-4)	Suspicious	Facing right
1	1	1	114	50-59	<5	<10	None	1-12 times per year	More than once per month	.30 calibre	150+	3000-3499J	Lying/prone	Bipod	Comfortable/steady	Hurried	Chest	150	Very bright	Fine	0-10 mph	From left	Stalked occasionally	Bare hillside	Bare ground	Unobscured	Red	Hind/doe	Mature adult	Small group (2-4)	Suspicious	Facing right
1	1	1	114	50-59	<5	<10	None	1-12 times per year	More than once per month	.30 calibre	150+	3000-3499J	Lying/prone	Bipod	Comfortable/steady	Hurried	Chest	150	Very bright	Fine	0-10 mph	From left	Stalked occasionally	Bare hillside	Bare ground	Unobscured	Red	Hind/doe	Under 1 yr	Small group (2-4)	Suspicious	Facing right
1	1	1	114	50-59	<5	<10	None	1-12 times per year	More than once per month	.30 calibre	150+	3000-3499J	Lying/prone	Bipod	Comfortable/steady	Very little time	Chest	320	Very bright	Fine	0-10 mph	Head wind	Stalked occasionally	Bare hillside	Bare ground	Unobscured	Red	Hind/doe	Mature adult	Herd (10+)	Suspicious	Facing right
1	1	1	114	50-59	<5	<10	None	1-12 times per year	More than once per month	.30 calibre	150+	3000-3499J	Lying/prone	Bipod	Uncomfortable/unsteady	Very little time	Chest	280	Very bright	Fine	0-10 mph	From right	Stalked occasionally	Bare hillside	Bare ground	Unobscured	Red	Hind/doe	Mature adult	Small group (2-4)	Suspicious	Facing right
1	1	1	114	50-59	<5	<10	None	1-12 times per year	More than once per month	.30 calibre	150+	3000-3499J	Lying/prone	Bipod	Comfortable/steady	Very little time	Chest	280	Very bright	Fine	0-10 mph	From right	Stalked occasionally	Bare hillside	Bare ground	Unobscured	Red	Hind/doe	Under 1 yr	Small group (2-4)	Suspicious	Facing right
1	1	1	114	50-59	<5	<10	None	1-12 times per year	More than once per month	.30 calibre	150+	3000-3499J	Lying/prone	Bipod	Comfortable/steady	Hurried	Chest	140	Very bright	Fine	0-10 mph	From right	Stalked occasionally	Bare hillside	Bare ground	Unobscured	Red	Hind/doe	Mature adult	Small group (2-4)	Suspicious	Facing left
1	1	1	114	50-59	<5	<10	None	1-12 times per year	More than once per month	.30 calibre	150+	3000-3499J	Lying/prone	Bipod	Comfortable/steady	Hurried	Chest	140	Very bright	Fine	0-10 mph	From right	Stalked occasionally	Bare hillside	Bare ground	Unobscured	Red	Hind/doe	Under 1 yr	Small group (2-4)	Suspicious	Facing left
1	1	1	114	50-59	<5	<10	None	1-12 times per year	More than once per month	.30 calibre	150+	3000-3499J	Lying/prone	Flat rest	Comfortable/steady	Hurried	Chest	150	Very bright	Fine	0-10 mph	From left	Stalked occasionally	Bare hillside	Bare ground	Unobscured	Red	Hind/doe	Mature adult	Small group (2-4)	Suspicious	Facing right
1	1	1	114	50-59	<5	<10	None	1-12 times per year	More than once per month	.30 calibre	150+	3000-3499J	Lying/prone	Flat rest	Comfortable/steady	Hurried	Chest	150	Very bright	Fine	0-10 mph	From left	Stalked occasionally	Bare hillside	Bare ground	Unobscured	Red	Hind/doe	Under 1 yr	Small group (2-4)	Suspicious	Facing right
1	1	1	114	50-59	<5	<10	None	1-12 times per year	More than once per month	.30 calibre	150+	3000-3499J	High seat or vehicle	High seat rail	Comfortable/steady	Hurried	Chest	45	Very bright	Fine	0-10 mph	No wind	Not well known	Open woodland	Bare ground	Unobscured	Fallow	Stag/buck	Old	Alone	Looking intently at stalker	Head-on
1	1	1	115	<40	5-14	10-24	Deer Stalking Certificate 1	1-12 times per year	1-12 times per year	.24 calibre	100-125	2500-2999J	Standing	Stick(s)	Comfortable/steady	Very little time	Head	20	Dull	Fog/Mist	11-20 mph	From right	Stalked regularly	Thick woodland	Thicket	Partially obscured	Muntjac	Stag/buck	Mature adult	Alone	Looking intently at stalker	Head-on
1	1	1	115	<40	5-14	10-24	Deer Stalking Certificate 1	1-12 times per year	1-12 times per year	.24 calibre	100-125	2500-2999J	Standing	Stick(s)	Comfortable/steady	Very little time	Head	25	Twilight	Fine	11-20 mph	From right	Stalked often	Thick woodland	Thicket	Partially obscured	Muntjac	Hind/doe	Young (1-2 yrs)	Alone	Looking intently at stalker	Facing left
1	1	1	115	<40	5-14	10-24	Deer Stalking Certificate 1	1-12 times per year	1-12 times per year	.24 calibre	100-125	2500-2999J	Standing	Stick(s)	Comfortable/steady	Very little time	Head	35	Quite bright	Fine	0-10 mph	From left	Stalked often	Thick woodland	Thicket	Heavily obscured	Muntjac	Hind/doe	Mature adult	Small group (2-4)	Looking intently at stalker	Facing away
1	1	1	115	<40	5-14	10-24	Deer Stalking Certificate 1	1-12 times per year	1-12 times per year	.24 calibre	100-125	2500-2999J	Standing	Stick(s)	Comfortable/steady	Hurried	Chest	50	Quite bright	Fine	0-10 mph	Head wind	Stalked often	Thick woodland	Thicket	Partially obscured	Muntjac	Stag/buck	Under 1 yr	Small group (2-4)	About to run	Facing left
1	1	1	115	<40	5-14	10-24	Deer Stalking Certificate 1	1-12 times per year	1-12 times per year	.24 calibre	100-125	2500-2999J	High seat or vehicle	High seat rail	Comfortable/steady	Hurried	High neck	25	Very bright	Fine	0-10 mph	Head wind	Stalked often	Thick woodland	Thicket	Partially obscured	Muntjac	Stag/buck	Old	Alone	Unaware of stalker	Facing away
1	1	1	115	<40	5-14	10-24	Deer Stalking Certificate 1	1-12 times per year	1-12 times per year	.24 calibre	100-125	2500-2999J	Lying/prone	Bipod	Comfortable/steady	Sufficient time	Chest	80	Quite bright	Fine	0-10 mph	From right	Stalked occasionally	Fields	Vegetation <0.5m	Unobscured	Roe	Hind/doe	Mature adult	Small group (2-4)	Suspicious	Facing left
1	1	1	115	<40	5-14	10-24	Deer Stalking Certificate 1	1-12 times per year	1-12 times per year	.24 calibre	100-125	2500-2999J	Lying/prone	Bipod	Comfortable/steady	Very little time	High neck	25	Quite bright	Fine	0-10 mph	From right	Stalked regularly	Small woods/fields	Vegetation <0.5m	Unobscured	Muntjac	Hind/doe	Mature adult	Alone	Unaware of stalker	Head-on
1	1	1	115	<40	5-14	10-24	Deer Stalking Certificate 1	1-12 times per year	1-12 times per year	.24 calibre	100-125	2500-2999J	Standing	Stick(s)	Comfortable/steady	Sufficient time	Chest	120	Dull	Fine	11-20 mph	Head wind	Stalked often	Small woods/fields	Vegetation <0.5m	Unobscured	Muntjac	Stag/buck	Mature adult	Small group (2-4)	Looking intently at stalker	Facing left
1	1	1	115	<40	5-14	10-24	Deer Stalking Certificate 1	1-12 times per year	1-12 times per year	.24 calibre	100-125	2500-2999J	Sitting/kneeling/crouching	Vertical rest	Comfortable/steady	Hurried	Chest	30	Very bright	Fine	11-20 mph	Head wind	Stalked often	Thick woodland	Thicket	Partially obscured	Muntjac	Stag/buck	Mature adult	Small group (2-4)	On the move	Facing left
1	1	1	115	<40	5-14	10-24	Deer Stalking Certificate 1	1-12 times per year	1-12 times per year	.24 calibre	100-125	2500-2999J	High seat or vehicle	Stick(s)	Comfortable/steady	Sufficient time	Chest	100	Twilight	Fine	0-10 mph	From left	Stalked often	Small woods/fields	Vegetation <0.5m	Unobscured	Fallow	Stag/buck	Mature adult	Alone	Suspicious	Facing left
1	1	1	115	<40	5-14	10-24	Deer Stalking Certificate 1	1-12 times per year	1-12 times per year	.24 calibre	100-125	2500-2999J	Standing	Stick(s)	Comfortable/steady	More than adequate time	High neck	30	Very bright	Fine	0-10 mph	From left	Stalked often	Open woodland	Vegetation <1m	Unobscured	Roe	Stag/buck	Under 1 yr	Small group (2-4)	Unaware of stalker	Facing away
1	1	1	115	<40	5-14	10-24	Deer Stalking Certificate 1	1-12 times per year	1-12 times per year	.24 calibre	100-125	2500-2999J	Lying/prone	Bipod	Comfortable/steady	Very little time	Chest	150	Very bright	Fine	0-10 mph	From right	Stalked often	Small woods/fields	Bare ground	Unobscured	Muntjac	Stag/buck	Mature adult	Small group (2-4)	Unaware of stalker	Facing left
1	1	1	115	<40	5-14	10-24	Deer Stalking Certificate 1	1-12 times per year	1-12 times per year	.24 calibre	100-125	2500-2999J	Standing	Bipod	Comfortable/steady	More than adequate time	Chest	45	Quite bright	Fine	0-10 mph	Head wind	Stalked often	Fields	Bare ground	Unobscured	Roe	Stag/buck	Young (1-2 yrs)	Small group (2-4)	Unaware of stalker	Facing right
1	1	1	115	<40	5-14	10-24	Deer Stalking Certificate 1	1-12 times per year	1-12 times per year	.24 calibre	100-125	2500-2999J	Standing	Bipod	Comfortable/steady	More than adequate time	Chest	25	Quite bright	Fine	0-10 mph	From left	Stalked often	Fields	Bare ground	Unobscured	Roe	Stag/buck	Young (1-2 yrs)	Alone	Unaware of stalker	Facing left
1	1	1	115	<40	5-14	10-24	Deer Stalking Certificate 1	1-12 times per year	1-12 times per year	.24 calibre	100-125	2500-2999J	Standing	Bipod	Comfortable/steady	Very little time	Chest	65	Twilight	Fine	0-10 mph	From left	Stalked often	Small woods/fields	Vegetation <0.5m	Unobscured	Roe	Stag/buck	Under 1 yr	Small group (2-4)	Suspicious	Facing left
1	1	1	115	<40	5-14	10-24	Deer Stalking Certificate 1	1-12 times per year	1-12 times per year	.24 calibre	100-125	2500-2999J	Standing	Bipod	Comfortable/steady	More than adequate time	Chest	100	Twilight	Fine	0-10 mph	Head wind	Stalked often	Small woods/fields	Vegetation <0.5m	Unobscured	Roe	Stag/buck	Under 1 yr	Small group (2-4)	Unaware of stalker	Facing right
1	1	1	115	<40	5-14	10-24	Deer Stalking Certificate 1	1-12 times per year	1-12 times per year	.24 calibre	100-125	2500-2999J	High seat or vehicle	High seat rail	Comfortable/steady	More than adequate time	Chest	45	Quite dark	Rain	0-10 mph	From left	Stalked often	Thick woodland	Vegetation <0.5m	Heavily obscured	Muntjac	Stag/buck	Mature adult	Alone	Unaware of stalker	Facing right
1	1	1	115	<40	5-14	10-24	Deer Stalking Certificate 1	1-12 times per year	1-12 times per year	.24 calibre	100-125	2500-2999J	Standing	Stick(s)	Comfortable/steady	More than adequate time	Chest	120	Quite dark	Rain	0-10 mph	Head wind	Stalked often	Small woods/fields	Bare ground	Unobscured	Muntjac	Stag/buck	Mature adult	Small group (2-4)	Unaware of stalker	Facing right
1	1	1	115	<40	5-14	10-24	Deer Stalking Certificate 1	1-12 times per year	1-12 times per year	.24 calibre	100-125	2500-2999J	High seat or vehicle	High seat rail	Comfortable/steady	Very little time	Chest	40	Quite dark	Fine	0-10 mph	From behind	Stalked often	Open woodland	Vegetation <0.5m	Unobscured	Muntjac	Stag/buck	Young (1-2 yrs)	Alone	Alert	Facing right
1	1	1	115	<40	5-14	10-24	Deer Stalking Certificate 1	1-12 times per year	1-12 times per year	.24 calibre	100-125	2500-2999J	High seat or vehicle	Unsupported/freehand	Comfortable/steady	Very little time	Head	30	Quite dark	Rain	11-20 mph	From left	Stalked often	Thick woodland	Vegetation <0.5m	Heavily obscured	Muntjac	Stag/buck	Mature adult	Small group (2-4)	Alert	Head-on
1	1	1	117	<40	15+	25+	Deer Stalking Certificate 1	1-12 times per year	1-12 times per year	.27 calibre	125-150	3500-3999J	Standing	Vertical rest	Comfortable/steady	Very little time	Chest	40	Quite bright	Fine	0-10 mph	From right	Stalked regularly	Thick woodland	Woodland	Unobscured	Sika	Stag/buck	Under 1 yr	Large group (5-10)	Looking intently at stalker	Facing left
1	1	1	117	<40	15+	25+	Deer Stalking Certificate 1	1-12 times per year	1-12 times per year	.27 calibre	125-150	3500-3999J	Sitting/kneeling/crouching	Vertical rest	Comfortable/steady	Hurried	Low neck	35	Quite dark	Fine	0-10 mph	From right	Stalked regularly	Open woodland	Woodland	Unobscured	Sika	Stag/buck	Under 1 yr	Small group (2-4)	Looking intently at stalker	Head-on
1	1	1	117	<40	15+	25+	Deer Stalking Certificate 1	1-12 times per year	1-12 times per year	.27 calibre	125-150	3500-3999J	Sitting/kneeling/crouching	Stick(s)	Comfortable/steady	Sufficient time	Chest	75	Twilight	Fine	0-10 mph	From right	Stalked regularly	Small woods/fields	Bare ground	Unobscured	Sika	Hind/doe	Young (1-2 yrs)	Herd (10+)	Alert	Facing right
1	1	1	117	<40	15+	25+	Deer Stalking Certificate 1	1-12 times per year	1-12 times per year	.27 calibre	125-150	3500-3999J	Sitting/kneeling/crouching	Stick(s)	Comfortable/steady	Hurried	Chest	80	Quite bright	Fine	0-10 mph	From right	Stalked regularly	Small woods/fields	Vegetation <0.5m	Unobscured	Sika	Hind/doe	Under 1 yr	Small group (2-4)	Looking intently at stalker	Facing left
1	1	1	117	<40	15+	25+	Deer Stalking Certificate 1	1-12 times per year	1-12 times per year	.27 calibre	125-150	3500-3999J	Lying/prone	Bipod	Comfortable/steady	Very little time	Chest	140	Quite bright	Fine	0-10 mph	From left	Stalked regularly	Fields	Vegetation <0.5m	Unobscured	Sika	Stag/buck	Under 1 yr	Herd (10+)	Unaware of stalker	Facing right
1	1	1	117	<40	15+	25+	Deer Stalking Certificate 1	1-12 times per year	1-12 times per year	.27 calibre	125-150	3500-3999J	Sitting/kneeling/crouching	Off elbows	Comfortable/steady	Very little time	High neck	25	Quite bright	Fine	0-10 mph	From right	Stalked regularly	Thick woodland	Woodland	Heavily obscured	Sika	Hind/doe	Mature adult	Herd (10+)	Looking intently at stalker	Facing right
1	1	1	117	<40	15+	25+	Deer Stalking Certificate 1	1-12 times per year	1-12 times per year	.27 calibre	125-150	3500-3999J	Sitting/kneeling/crouching	Stick(s)	Comfortable/steady	Sufficient time	High neck	25	Quite bright	Rain	0-10 mph	From left	Stalked regularly	Thick woodland	Woodland	Heavily obscured	Sika	Hind/doe	Young (1-2 yrs)	Large group (5-10)	Looking intently at stalker	Facing left
1	1	1	117	<40	15+	25+	Deer Stalking Certificate 1	1-12 times per year	1-12 times per year	.27 calibre	125-150	3500-3999J	Sitting/kneeling/crouching	Vertical rest	Comfortable/steady	Hurried	High neck	25	Quite bright	Fine	0-10 mph	From behind	Stalked regularly	Open woodland	Vegetation <0.5m	Unobscured	Sika	Hind/doe	Under 1 yr	Small group (2-4)	Looking intently at stalker	Head-on
1	1	1	117	<40	15+	25+	Deer Stalking Certificate 1	1-12 times per year	1-12 times per year	.27 calibre	125-150	3500-3999J	Sitting/kneeling/crouching	Vertical rest	Comfortable/steady	Very little time	High neck	30	Quite bright	Fine	0-10 mph	Head wind	Stalked regularly	Thick woodland	Woodland	Unobscured	Sika	Hind/doe	Young (1-2 yrs)	Small group (2-4)	Looking intently at stalker	Head-on
1	1	1	117	<40	15+	25+	Deer Stalking Certificate 1	1-12 times per year	1-12 times per year	.27 calibre	125-150	3500-3999J	Sitting/kneeling/crouching	Flat rest	Comfortable/steady	Very little time	High neck	70	Quite bright	Fine	0-10 mph	From right	Stalked regularly	Open woodland	Woodland	Unobscured	Sika	Hind/doe	Young (1-2 yrs)	Small group (2-4)	Looking intently at stalker	Head-on
1	1	1	117	<40	15+	25+	Deer Stalking Certificate 1	1-12 times per year	1-12 times per year	.27 calibre	125-150	3500-3999J	Sitting/kneeling/crouching	Flat rest	Comfortable/steady	Very little time	High neck	35	Quite bright	Fine	0-10 mph	From left	Stalked regularly	Open woodland	Woodland	Unobscured	Sika	Hind/doe	Mature adult	Herd (10+)	Looking intently at stalker	Head-on
1	0		117	<40	15+	25+	Deer Stalking Certificate 1	1-12 times per year	1-12 times per year	.27 calibre	125-150	3500-3999J	Sitting/kneeling/crouching	Flat rest	Comfortable/steady	Very little time	High neck	75	Quite bright	Fine	0-10 mph	No wind	Stalked regularly	Open woodland	Woodland	Unobscured	Sika	Hind/doe	Mature adult	Large group (5-10)	Looking intently at stalker	Facing right
1	1	1	117	<40	15+	25+	Deer Stalking Certificate 1	1-12 times per year	1-12 times per year	.27 calibre	125-150	3500-3999J	Standing	Flat rest	Comfortable/steady	Very little time	High neck	35	Quite bright	Fine	0-10 mph	Head wind	Stalked regularly	Open woodland	Woodland	Unobscured	Sika	Stag/buck	Under 1 yr	Small group (2-4)	Looking intently at stalker	Head-on
1	0		117	<40	15+	25+	Deer Stalking Certificate 1	1-12 times per year	1-12 times per year	.27 calibre	125-150	3500-3999J	Standing	Flat rest	Comfortable/steady	Hurried	High neck	70	Quite bright	Fine	0-10 mph	Head wind	Stalked regularly	Open woodland	Woodland	Unobscured	Sika	Hind/doe	Mature adult	Small group (2-4)	Looking intently at stalker	Head-on
1	1	0	117	<40	15+	25+	Deer Stalking Certificate 1	1-12 times per year	1-12 times per year	.27 calibre	125-150	3500-3999J	Standing	Flat rest	Comfortable/steady	Very little time	High neck	55	Quite bright	Fine	0-10 mph	From behind	Stalked regularly	Open woodland	Woodland	Unobscured	Sika	Stag/buck	Under 1 yr	Small group (2-4)	Looking intently at stalker	Head-on
1	0		117	<40	15+	25+	Deer Stalking Certificate 1	1-12 times per year	1-12 times per year	.27 calibre	125-150	3500-3999J	Sitting/kneeling/crouching	Stick(s)	Comfortable/steady	Very little time	High neck	35	Quite bright	Fine	0-10 mph	From right	Stalked regularly	Thick woodland	Woodland	Heavily obscured	Sika	Hind/doe	Under 1 yr	Large group (5-10)	Looking intently at stalker	Head-on
1	1	1	117	<40	15+	25+	Deer Stalking Certificate 1	1-12 times per year	1-12 times per year	.27 calibre	125-150	3500-3999J	Standing	Vertical rest	Comfortable/steady	Very little time	Chest	70	Dull	Fine	0-10 mph	From right	Stalked regularly	Open woodland	Woodland	Unobscured	Sika	Hind/doe	Under 1 yr	Large group (5-10)	Looking intently at stalker	Facing right
1	1	1	117	<40	15+	25+	Deer Stalking Certificate 1	1-12 times per year	1-12 times per year	.27 calibre	125-150	3500-3999J	Standing	Vertical rest	Comfortable/steady	Sufficient time	Chest	55	Quite bright	Fine	0-10 mph	From right	Stalked regularly	Open woodland	Woodland	Unobscured	Sika	Hind/doe	Mature adult	Small group (2-4)	Looking intently at stalker	Facing right
1	1	1	117	<40	15+	25+	Deer Stalking Certificate 1	1-12 times per year	1-12 times per year	.27 calibre	125-150	3500-3999J	Lying/prone	Bipod	Comfortable/steady	Sufficient time	Chest	85	Quite bright	Fine	0-10 mph	From left	Stalked regularly	Thick woodland	Woodland	Heavily obscured	Sika	Hind/doe	Under 1 yr	Large group (5-10)	Suspicious	Facing left
1	1	1	117	<40	15+	25+	Deer Stalking Certificate 1	1-12 times per year	1-12 times per year	.27 calibre	125-150	3500-3999J	Standing	Vertical rest	Comfortable/steady	Very little time	Chest	100	Quite bright	Fine	0-10 mph	From behind	Stalked regularly	Open woodland	Vegetation 1-2m	Unobscured	Sika	Hind/doe	Young (1-2 yrs)	Small group (2-4)	Looking intently at stalker	Facing left
1	1	1	117	<40	15+	25+	Deer Stalking Certificate 1	1-12 times per year	1-12 times per year	.27 calibre	125-150	3500-3999J	Standing	Vertical rest	Comfortable/steady	Very little time	High neck	65	Quite bright	Fine	0-10 mph	From behind	Stalked regularly	Open woodland	Woodland	Unobscured	Sika	Stag/buck	Under 1 yr	Alone	Looking intently at stalker	Head-on
1	1	1	117	<40	15+	25+	Deer Stalking Certificate 1	1-12 times per year	1-12 times per year	.27 calibre	125-150	3500-3999J	Sitting/kneeling/crouching	Stick(s)	Comfortable/steady	More than adequate time	Chest	100	Quite bright	Fine	0-10 mph	Head wind	Stalked regularly	Small woods/fields	Woodland	Partially obscured	Sika	Stag/buck	Under 1 yr	Large group (5-10)	Suspicious	Head-on
1	1	1	117	<40	15+	25+	Deer Stalking Certificate 1	1-12 times per year	1-12 times per year	.27 calibre	125-150	3500-3999J	Standing	Flat rest	Comfortable/steady	Sufficient time	High neck	70	Dull	Fog/Mist	0-10 mph	From left	Stalked regularly	Open/broken ground	Vegetation <0.5m	Partially obscured	Sika	Hind/doe	Mature adult	Large group (5-10)	Looking intently at stalker	Facing left
1	1	1	117	<40	15+	25+	Deer Stalking Certificate 1	1-12 times per year	1-12 times per year	.27 calibre	125-150	3500-3999J	Sitting/kneeling/crouching	Stick(s)	Comfortable/steady	More than adequate time	Chest	70	Quite bright	Fine	0-10 mph	From right	Stalked regularly	Open woodland	Woodland	Unobscured	Sika	Stag/buck	Under 1 yr	Alone	Unaware of stalker	Facing right
1	1	1	117	<40	15+	25+	Deer Stalking Certificate 1	1-12 times per year	1-12 times per year	.27 calibre	125-150	3500-3999J	Sitting/kneeling/crouching	Stick(s)	Comfortable/steady	More than adequate time	Chest	100	Quite bright	Fine	0-10 mph	From right	Stalked regularly	Open woodland	Woodland	Partially obscured	Sika	Hind/doe	Mature adult	Small group (2-4)	Suspicious	Facing right
1	1	1	117	<40	15+	25+	Deer Stalking Certificate 1	1-12 times per year	1-12 times per year	.27 calibre	125-150	3500-3999J	Sitting/kneeling/crouching	Stick(s)	Comfortable/steady	Sufficient time	Chest	80	Quite bright	Fine	0-10 mph	From left	Stalked regularly	Open woodland	Vegetation <0.5m	Partially obscured	Sika	Hind/doe	Mature adult	Small group (2-4)	Suspicious	Facing left
1	1	1	117	<40	15+	25+	Deer Stalking Certificate 1	1-12 times per year	1-12 times per year	.27 calibre	125-150	3500-3999J	Standing	Unsupported/freehand	Comfortable/steady	Very little time	High neck	10	Quite bright	Fine	0-10 mph	Head wind	Stalked regularly	Open woodland	Vegetation 1-2m	Heavily obscured	Sika	Stag/buck	Under 1 yr	Small group (2-4)	Looking intently at stalker	Head-on
1	1	1	117	<40	15+	25+	Deer Stalking Certificate 1	1-12 times per year	1-12 times per year	.27 calibre	125-150	3500-3999J	Lying/prone	Bipod	Comfortable/steady	More than adequate time	High neck	70	Quite bright	Fine	0-10 mph	From right	Stalked regularly	Fields	Vegetation <0.5m	Unobscured	Sika	Hind/doe	Mature adult	Large group (5-10)	Suspicious	Facing left
1	1	1	117	<40	15+	25+	Deer Stalking Certificate 1	1-12 times per year	1-12 times per year	.27 calibre	125-150	3500-3999J	Lying/prone	Bipod	Comfortable/steady	Sufficient time	High neck	70	Quite bright	Fine	0-10 mph	Head wind	Stalked regularly	Fields	Vegetation <0.5m	Unobscured	Sika	Stag/buck	Under 1 yr	Small group (2-4)	Suspicious	Facing left
1	1	1	117	<40	15+	25+	Deer Stalking Certificate 1	1-12 times per year	1-12 times per year	.27 calibre	125-150	3500-3999J	Standing	Vertical rest	Comfortable/steady	Sufficient time	High neck	65	Quite bright	Fine	0-10 mph	From right	Stalked regularly	Thick woodland	Woodland	Unobscured	Sika	Hind/doe	Mature adult	Large group (5-10)	Looking intently at stalker	Head-on
1	1	1	117	<40	15+	25+	Deer Stalking Certificate 1	1-12 times per year	1-12 times per year	.27 calibre	125-150	3500-3999J	Standing	Vertical rest	Comfortable/steady	Very little time	Chest	55	Quite bright	Fine	0-10 mph	From behind	Stalked regularly	Open woodland	Woodland	Partially obscured	Sika	Hind/doe	Mature adult	Large group (5-10)	Suspicious	Facing right
1	1	1	117	<40	15+	25+	Deer Stalking Certificate 1	1-12 times per year	1-12 times per year	.27 calibre	125-150	3500-3999J	Lying/prone	Bipod	Comfortable/steady	More than adequate time	Chest	130	Quite bright	Fine	0-10 mph	From right	Stalked regularly	Open/broken ground	Vegetation <0.5m	Unobscured	Sika	Hind/doe	Mature adult	Large group (5-10)	Suspicious	Facing right
1	1	1	117	<40	15+	25+	Deer Stalking Certificate 1	1-12 times per year	1-12 times per year	.27 calibre	125-150	3500-3999J	Standing	Vertical rest	Comfortable/steady	Sufficient time	High neck	50	Quite bright	Fine	0-10 mph	From left	Stalked regularly	Open woodland	Woodland	Unobscured	Sika	Stag/buck	Under 1 yr	Large group (5-10)	Suspicious	Head-on
1	1	1	117	<40	15+	25+	Deer Stalking Certificate 1	1-12 times per year	1-12 times per year	.27 calibre	125-150	3500-3999J	Standing	Vertical rest	Comfortable/steady	Sufficient time	High neck	50	Quite bright	Fine	0-10 mph	Head wind	Stalked regularly	Open woodland	Woodland	Unobscured	Sika	Hind/doe	Under 1 yr	Large group (5-10)	Suspicious	Head-on
1	1	1	117	<40	15+	25+	Deer Stalking Certificate 1	1-12 times per year	1-12 times per year	.27 calibre	125-150	3500-3999J	Standing	Vertical rest	Comfortable/steady	Sufficient time	Chest	120	Quite bright	Fine	0-10 mph	From right	Stalked regularly	Open woodland	Woodland	Unobscured	Sika	Stag/buck	Under 1 yr	Large group (5-10)	Suspicious	Facing right
1	1	1	117	<40	15+	25+	Deer Stalking Certificate 1	1-12 times per year	1-12 times per year	.27 calibre	125-150	3500-3999J	Standing	Vertical rest	Comfortable/steady	Sufficient time	Chest	65	Quite bright	Fine	0-10 mph	From right	Stalked regularly	Open woodland	Woodland	Unobscured	Sika	Stag/buck	Under 1 yr	Large group (5-10)	Suspicious	Facing left
1	1	1	117	<40	15+	25+	Deer Stalking Certificate 1	1-12 times per year	1-12 times per year	.27 calibre	125-150	3500-3999J	Standing	Vertical rest	Comfortable/steady	Sufficient time	Chest	85	Quite bright	Fine	0-10 mph	From right	Stalked regularly	Open woodland	Woodland	Unobscured	Sika	Hind/doe	Mature adult	Large group (5-10)	Suspicious	Facing right
1	1	1	118	50-59	15+	10-24	None	Less than once per year	At least once per week	.24 calibre	100-125	2500-2999J	Standing	Vertical rest	Comfortable/steady	Hurried	Chest	110	Twilight	Fine	0-10 mph	Head wind	Stalked often	Fields	Vegetation <0.5m	Unobscured	Fallow	Stag/buck	Young (1-2 yrs)	Alone	Looking intently at stalker	Facing right
1	1	1	118	50-59	15+	10-24	None	Less than once per year	At least once per week	.24 calibre	100-125	2500-2999J	High seat or vehicle	Vertical rest	Comfortable/steady	Very little time	Chest	140	Quite dark	Fine	0-10 mph	From right	Stalked often	Open/broken ground	Bare ground	Unobscured	Fallow	Stag/buck	Young (1-2 yrs)	Small group (2-4)	Alert	Facing left
1	1	1	118	50-59	15+	10-24	None	Less than once per year	At least once per week	.24 calibre	100-125	2500-2999J	High seat or vehicle	Vertical rest	Comfortable/steady	Sufficient time	Low neck	85	Quite dark	Fine	11-20 mph	From right	Stalked often	Fields	Bare ground	Unobscured	Fallow	Stag/buck	Young (1-2 yrs)	Small group (2-4)	Alert	Facing left
1	1	1	118	50-59	15+	10-24	None	Less than once per year	At least once per week	.24 calibre	100-125	2500-2999J	High seat or vehicle	Vertical rest	Comfortable/steady	Sufficient time	Chest	100	Quite dark	Fine	0-10 mph	From right	Stalked often	Fields	Bare ground	Unobscured	Fallow	Stag/buck	Mature adult	Alone	Suspicious	Facing left
1	1	1	118	50-59	15+	10-24	None	Less than once per year	At least once per week	.24 calibre	100-125	2500-2999J	High seat or vehicle	Vertical rest	Comfortable/steady	Sufficient time	Chest	100	Quite dark	Fine	0-10 mph	From right	Stalked often	Fields	Bare ground	Unobscured	Fallow	Stag/buck	Young (1-2 yrs)	Alone	Suspicious	Facing left
1	1	1	118	50-59	15+	10-24	None	Less than once per year	At least once per week	.24 calibre	100-125	2500-2999J	High seat or vehicle	Vertical rest	Comfortable/steady	Sufficient time	Chest	100	Quite dark	Fine	0-10 mph	From right	Stalked often	Fields	Bare ground	Unobscured	Fallow	Stag/buck	Young (1-2 yrs)	Alone	Suspicious	Facing right
1	1	1	118	50-59	15+	10-24	None	Less than once per year	At least once per week	.24 calibre	100-125	2500-2999J	Standing	Vertical rest	Comfortable/steady	Sufficient time	Head	30	Quite bright	Rain	0-10 mph	From right	Stalked often	Thick woodland	Thicket	Partially obscured	Fallow	Stag/buck	Young (1-2 yrs)	Alone	Alert	Head-on
1	1	1	118	50-59	15+	10-24	None	Less than once per year	At least once per week	.24 calibre	100-125	2500-2999J	High seat or vehicle	Vertical rest	Comfortable/steady	Sufficient time	High neck	50	Twilight	Fine	11-20 mph	From right	Stalked often	Fields	Bare ground	Unobscured	Fallow	Stag/buck	Under 1 yr	Alone	Alert	Facing away
1	1	1	118	50-59	15+	10-24	None	Less than once per year	At least once per week	.24 calibre	100-125	2500-2999J	High seat or vehicle	Vertical rest	Comfortable/steady	Hurried	Chest	75	Quite bright	Rain	0-10 mph	From right	Stalked often	Open/broken ground	Bare ground	Unobscured	Fallow	Stag/buck	Under 1 yr	Alone	Alert	Facing right
1	1	1	118	50-59	15+	10-24	None	Less than once per year	At least once per week	.24 calibre	100-125	2500-2999J	Standing	Vertical rest	Comfortable/steady	Hurried	High neck	25	Quite bright	Fine	0-10 mph	From right	Stalked often	Open woodland	Thicket	Partially obscured	Muntjac	Stag/buck	Young (1-2 yrs)	Alone	About to run	Facing right
1	1	1	118	50-59	15+	10-24	None	Less than once per year	At least once per week	.24 calibre	100-125	2500-2999J	High seat or vehicle	Vertical rest	Comfortable/steady	Sufficient time	Chest	130	Quite dark	Rain	11-20 mph	From right	Stalked often	Fields	Bare ground	Unobscured	Fallow	Stag/buck	Young (1-2 yrs)	Alone	Unaware of stalker	Facing right
1	1	1	118	50-59	15+	10-24	None	Less than once per year	At least once per week	.24 calibre	100-125	2500-2999J	Standing	Unsupported/freehand	Comfortable/steady	Sufficient time	Head	30	Quite dark	Fine	0-10 mph	From right	Stalked often	Fields	Vegetation <0.5m	Unobscured	Muntjac	Hind/doe	Young (1-2 yrs)	Small group (2-4)	Unaware of stalker	Facing right
1	1	1	118	50-59	15+	10-24	None	Less than once per year	At least once per week	.24 calibre	100-125	2500-2999J	High seat or vehicle	Vertical rest	Comfortable/steady	Sufficient time	High neck	40	Twilight	Fine	0-10 mph	From left	Stalked often	Fields	Bare ground	Unobscured	Fallow	Hind/doe	Mature adult	Alone	Alert	Facing left
1	1	1	118	50-59	15+	10-24	None	Less than once per year	At least once per week	.24 calibre	100-125	2500-2999J	Standing	Vertical rest	Comfortable/steady	Hurried	Chest	90	Very bright	Fine	0-10 mph	From left	Stalked often	Fields	Vegetation <0.5m	Unobscured	Fallow	Hind/doe	Mature adult	Small group (2-4)	Alert	Facing right
1	1	1	118	50-59	15+	10-24	None	Less than once per year	At least once per week	.24 calibre	100-125	2500-2999J	High seat or vehicle	Vertical rest	Comfortable/steady	Sufficient time	Low neck	85	Very bright	Fine	0-10 mph	From left	Stalked often	Fields	Vegetation <0.5m	Unobscured	Fallow	Hind/doe	Young (1-2 yrs)	Small group (2-4)	Alert	Facing right
1	1	1	118	50-59	15+	10-24	None	Less than once per year	At least once per week	.24 calibre	100-125	2500-2999J	High seat or vehicle	Vertical rest	Comfortable/steady	Sufficient time	Chest	120	Twilight	Fine	11-20 mph	From right	Stalked often	Fields	Vegetation <0.5m	Unobscured	Fallow	Hind/doe	Young (1-2 yrs)	Small group (2-4)	Unaware of stalker	Facing right
1	1	1	118	50-59	15+	10-24	None	Less than once per year	At least once per week	.24 calibre	100-125	2500-2999J	High seat or vehicle	Vertical rest	Comfortable/steady	Sufficient time	Head	25	Quite dark	Fine	0-10 mph	From right	Stalked often	Open/broken ground	Vegetation <1m	Partially obscured	Muntjac	Hind/doe	Young (1-2 yrs)	Alone	Unaware of stalker	Facing away
1	1	1	118	50-59	15+	10-24	None	Less than once per year	At least once per week	.24 calibre	100-125	2500-2999J	High seat or vehicle	Vertical rest	Comfortable/steady	Very little time	Chest	85	Twilight	Fine	0-10 mph	From right	Stalked often	Fields	Vegetation <0.5m	Partially obscured	Fallow	Stag/buck	Young (1-2 yrs)	Alone	Suspicious	Facing right
1	1	1	118	50-59	15+	10-24	None	Less than once per year	At least once per week	.24 calibre	100-125	2500-2999J	High seat or vehicle	Vertical rest	Comfortable/steady	Sufficient time	Head	25	Quite dark	Rain	11-20 mph	From right	Stalked often	Open woodland	Vegetation <0.5m	Partially obscured	Muntjac	Hind/doe	Young (1-2 yrs)	Alone	Unaware of stalker	Facing right
1	1	1	118	50-59	15+	10-24	None	Less than once per year	At least once per week	.24 calibre	100-125	2500-2999J	High seat or vehicle	Vertical rest	Comfortable/steady	Sufficient time	Low neck	55	Quite dark	Rain	11-20 mph	From right	Stalked often	Fields	Bare ground	Unobscured	Muntjac	Stag/buck	Mature adult	Alone	Unaware of stalker	Facing right
1	1	1	118	50-59	15+	10-24	None	Less than once per year	At least once per week	.24 calibre	100-125	2500-2999J	High seat or vehicle	Vertical rest	Comfortable/steady	Sufficient time	High neck	60	Quite dark	Rain	11-20 mph	From right	Stalked often	Fields	Vegetation <0.5m	Partially obscured	Muntjac	Hind/doe	Young (1-2 yrs)	Alone	Unaware of stalker	Facing right
1	1	1	118	50-59	15+	10-24	None	Less than once per year	At least once per week	.24 calibre	100-125	2500-2999J	High seat or vehicle	Vertical rest	Comfortable/steady	Sufficient time	Chest	80	Quite dark	Fine	11-20 mph	Head wind	Stalked often	Fields	Vegetation <0.5m	Unobscured	Fallow	Stag/buck	Young (1-2 yrs)	Small group (2-4)	Alert	Facing left
1	1	1	118	50-59	15+	10-24	None	Less than once per year	At least once per week	.24 calibre	100-125	2500-2999J	High seat or vehicle	Vertical rest	Comfortable/steady	Sufficient time	Chest	130	Quite dark	Fine	0-10 mph	Head wind	Stalked often	Fields	Vegetation <0.5m	Unobscured	Fallow	Stag/buck	Mature adult	Small group (2-4)	Suspicious	Facing right
1	1	1	118	50-59	15+	10-24	None	Less than once per year	At least once per week	.24 calibre	100-125	2500-2999J	High seat or vehicle	Vertical rest	Comfortable/steady	Sufficient time	Chest	80	Quite dark	Fine	11-20 mph	Head wind	Stalked often	Fields	Vegetation <0.5m	Unobscured	Fallow	Stag/buck	Young (1-2 yrs)	Small group (2-4)	Suspicious	Facing right
1	1	1	119	40-49	15+	10-24	None	1-12 times per year	More than once per month	.27 calibre	125-150	3500-3999J	Lying/prone	Flat rest	Comfortable/steady	Sufficient time	Chest	60	Dull	Fine	21-30 mph	From left	Unknown/new area	Bare hillside	Vegetation <0.5m	Unobscured	Red	Hind/doe	Old	Small group (2-4)	Unaware of stalker	Facing left
1	1	1	119	40-49	15+	10-24	None	1-12 times per year	More than once per month	.27 calibre	125-150	3500-3999J	Lying/prone	Flat rest	Comfortable/steady	Sufficient time	Chest	60	Dull	Fine	21-30 mph	From left	Unknown/new area	Bare hillside	Vegetation <0.5m	Unobscured	Red	Stag/buck	Under 1 yr	Small group (2-4)	Unaware of stalker	Facing left
1	1	1	119	40-49	15+	10-24	None	1-12 times per year	More than once per month	.27 calibre	125-150	3500-3999J	Lying/prone	Flat rest	Comfortable/steady	Sufficient time	Chest	60	Dull	Fine	21-30 mph	From left	Unknown/new area	Bare hillside	Vegetation <0.5m	Unobscured	Red	Hind/doe	Mature adult	Small group (2-4)	About to run	Facing left
1	1	1	119	40-49	15+	10-24	None	1-12 times per year	More than once per month	.27 calibre	125-150	3500-3999J	Lying/prone	Flat rest	Comfortable/steady	Sufficient time	Chest	60	Dull	Fine	21-30 mph	From left	Unknown/new area	Bare hillside	Vegetation <0.5m	Unobscured	Red	Stag/buck	Under 1 yr	Small group (2-4)	About to run	Facing away
1	1	1	119	40-49	15+	10-24	None	1-12 times per year	More than once per month	.27 calibre	125-150	3500-3999J	Lying/prone	Bipod	Comfortable/steady	Sufficient time	Chest	80	Dull	Fine	0-10 mph	Head wind	Unknown/new area	Open woodland	Woodland	Unobscured	Red	Hind/doe	Young (1-2 yrs)	Small group (2-4)	Suspicious	Facing left
1	1	1	119	40-49	15+	10-24	None	1-12 times per year	More than once per month	.27 calibre	125-150	3500-3999J	Lying/prone	Bipod	Comfortable/steady	Sufficient time	Chest	120	Dull	Fine	11-20 mph	From left	Unknown/new area	Open woodland	Woodland	Unobscured	Red	Hind/doe	Mature adult	Small group (2-4)	Unaware of stalker	Facing left
1	1	1	119	40-49	15+	10-24	None	1-12 times per year	More than once per month	.27 calibre	125-150	3500-3999J	Lying/prone	Bipod	Comfortable/steady	Sufficient time	Chest	100	Quite bright	Fine	0-10 mph	From right	Unknown/new area	Bare hillside	Vegetation <0.5m	Unobscured	Red	Hind/doe	Young (1-2 yrs)	Small group (2-4)	On the move	Facing left
1	1	1	119	40-49	15+	10-24	None	1-12 times per year	More than once per month	.27 calibre	125-150	3500-3999J	Lying/prone	Bipod	Comfortable/steady	Sufficient time	Chest	100	Quite bright	Fine	0-10 mph	From right	Unknown/new area	Bare hillside	Vegetation <0.5m	Unobscured	Red	Hind/doe	Mature adult	Small group (2-4)	Alert	Facing left
1	1	1	119	40-49	15+	10-24	None	1-12 times per year	More than once per month	.27 calibre	125-150	3500-3999J	Lying/prone	Bipod	Comfortable/steady	Very little time	Chest	50	Quite bright	Fine	0-10 mph	Head wind	Unknown/new area	Bare hillside	Vegetation <0.5m	Unobscured	Red	Hind/doe	Mature adult	Small group (2-4)	About to run	Facing left
1	1	1	119	40-49	15+	10-24	None	1-12 times per year	More than once per month	.27 calibre	100-125	3500-3999J	Lying/prone	Bipod	Comfortable/steady	Sufficient time	Chest	70	Quite bright	Fine	11-20 mph	From left	Not well known	Open/broken ground	Vegetation <0.5m	Unobscured	Red	Hind/doe	Mature adult	Herd (10+)	Unaware of stalker	Facing left
1	1	1	119	40-49	15+	10-24	None	1-12 times per year	More than once per month	.27 calibre	100-125	3500-3999J	Lying/prone	Bipod	Comfortable/steady	Sufficient time	Head	40	Quite bright	Fine	11-20 mph	From left	Not well known	Open/broken ground	Vegetation <0.5m	Unobscured	Red	Hind/doe	Mature adult	Small group (2-4)	Unaware of stalker	Facing away
1	1	1	119	40-49	15+	10-24	None	1-12 times per year	More than once per month	.27 calibre	100-125	3500-3999J	Lying/prone	Bipod	Comfortable/steady	Sufficient time	Head	40	Quite bright	Fine	11-20 mph	From left	Not well known	Open/broken ground	Vegetation <0.5m	Partially obscured	Red	Hind/doe	Under 1 yr	Small group (2-4)	Unaware of stalker	Facing right
1	1	1	119	40-49	15+	10-24	None	1-12 times per year	More than once per month	.27 calibre	100-125	3500-3999J	Lying/prone	Bipod	Comfortable/steady	Sufficient time	Chest	200	Quite bright	Fine	11-20 mph	From behind	Not well known	Open/broken ground	Vegetation <0.5m	Unobscured	Red	Hind/doe	Mature adult	Small group (2-4)	About to run	Facing right
1	1	1	119	40-49	15+	10-24	None	1-12 times per year	More than once per month	.27 calibre	100-125	3500-3999J	Lying/prone	Bipod	Comfortable/steady	Sufficient time	Head	100	Quite bright	Fine	11-20 mph	From behind	Not well known	Open/broken ground	Vegetation <0.5m	Unobscured	Red	Stag/buck	Under 1 yr	Small group (2-4)	About to run	Facing away
1	1	1	119	40-49	15+	10-24	None	1-12 times per year	More than once per month	.27 calibre	100-125	3500-3999J	Lying/prone	Bipod	Comfortable/steady	Sufficient time	Low neck	150	Dull	Hail/Snow	11-20 mph	From left	Not well known	Open/broken ground	Vegetation <1m	Unobscured	Red	Hind/doe	Old	Large group (5-10)	Unaware of stalker	Facing right
1	1	1	119	40-49	15+	10-24	None	1-12 times per year	More than once per month	.24 calibre	100-125	2500-2999J	Lying/prone	Bipod	Comfortable/steady	Sufficient time	Chest	200	Quite bright	Fine	0-10 mph	From left	Stalked often	Open/broken ground	Vegetation <0.5m	Unobscured	Red	Hind/doe	Mature adult	Small group (2-4)	Looking intently at stalker	Facing left
1	1	1	119	40-49	15+	10-24	None	1-12 times per year	More than once per month	.24 calibre	100-125	2500-2999J	Lying/prone	Bipod	Comfortable/steady	Sufficient time	High neck	130	Quite bright	Fine	0-10 mph	Head wind	Stalked often	Open/broken ground	Vegetation <0.5m	Partially obscured	Red	Hind/doe	Young (1-2 yrs)	Small group (2-4)	Looking intently at stalker	Facing right
1	1	1	119	40-49	15+	10-24	None	1-12 times per year	More than once per month	.27 calibre	125-150	3500-3999J	Lying/prone	Bipod	Comfortable/steady	Very little time	Chest	120	Quite dark	Fine	11-20 mph	From left	Unknown/new area	Open/broken ground	Vegetation <0.5m	Partially obscured	Red	Hind/doe	Under 1 yr	Large group (5-10)	Unaware of stalker	Facing right
1	1	0	119	40-49	15+	10-24	None	1-12 times per year	More than once per month	.27 calibre	125-150	3500-3999J	Lying/prone	Flat rest	Comfortable/steady	More than adequate time	Head	60	Quite bright	Fine	21-30 mph	From left	Unknown/new area	Open/broken ground	Vegetation <0.5m	Unobscured	Red	Hind/doe	Old	Large group (5-10)	Unaware of stalker	Head-on
1	1	1	119	40-49	15+	10-24	None	1-12 times per year	More than once per month	.24 calibre	100-125	2500-2999J	High seat or vehicle	High seat rail	Comfortable/steady	Sufficient time	Chest	100	Dull	Fine	0-10 mph	From behind	Stalked often	Open/broken ground	Vegetation <1m	Unobscured	Roe	Hind/doe	Young (1-2 yrs)	Alone	Unaware of stalker	Facing left
1	1	0	119	40-49	15+	10-24	None	1-12 times per year	More than once per month	.24 calibre	100-125	2500-2999J	High seat or vehicle	Bipod	Comfortable/steady	Sufficient time	High neck	40	Twilight	Fine	0-10 mph	Head wind	Stalked often	Open woodland	Vegetation <0.5m	Partially obscured	Roe	Hind/doe	Young (1-2 yrs)	Small group (2-4)	Suspicious	Head-on
1	1	0	119	40-49	15+	10-24	None	1-12 times per year	More than once per month	.24 calibre	100-125	2500-2999J	High seat or vehicle	Bipod	Comfortable/steady	Sufficient time	Chest	90	Quite dark	Fine	0-10 mph	From left	Stalked often	Open woodland	Woodland	Partially obscured	Sika	Stag/buck	Mature adult	Small group (2-4)	Alert	Head-on
1	1	1	119	40-49	15+	10-24	None	1-12 times per year	More than once per month	.24 calibre	100-125	2500-2999J	Lying/prone	Bipod	Comfortable/steady	Sufficient time	Chest	160	Quite bright	Fine	0-10 mph	From right	Stalked often	Open/broken ground	Vegetation <1m	Unobscured	Sika	Hind/doe	Mature adult	Large group (5-10)	Unaware of stalker	Facing left
1	1	0	119	40-49	15+	10-24	None	1-12 times per year	More than once per month	.24 calibre	100-125	2500-2999J	High seat or vehicle	Bipod	Comfortable/steady	Very little time	Chest	130	Dull	Fine	0-10 mph	From left	Stalked often	Open/broken ground	Vegetation <1m	Unobscured	Roe	Hind/doe	Young (1-2 yrs)	Small group (2-4)	Alert	Facing left
1	1	1	119	40-49	15+	10-24	None	1-12 times per year	More than once per month	.24 calibre	100-125	2500-2999J	High seat or vehicle	Bipod	Comfortable/steady	Sufficient time	Low neck	60	Dull	Fine	0-10 mph	From behind	Stalked often	Open woodland	Woodland	Unobscured	Sika	Stag/buck	Under 1 yr	Large group (5-10)	Alert	Facing left
1	1	1	119	40-49	15+	10-24	None	1-12 times per year	More than once per month	.24 calibre	100-125	2500-2999J	High seat or vehicle	Bipod	Comfortable/steady	Sufficient time	Chest	80	Dull	Fine	0-10 mph	From left	Stalked often	Fields	Vegetation <1m	Partially obscured	Roe	Hind/doe	Young (1-2 yrs)	Small group (2-4)	Alert	Facing left
1	1	1	119	40-49	15+	10-24	None	1-12 times per year	More than once per month	.24 calibre	100-125	2500-2999J	High seat or vehicle	Bipod	Comfortable/steady	Sufficient time	Chest	140	Quite bright	Fine	0-10 mph	From behind	Stalked often	Open/broken ground	Vegetation <0.5m	Unobscured	Roe	Hind/doe	Young (1-2 yrs)	Alone	Suspicious	Facing right
1	1	1	119	40-49	15+	10-24	None	1-12 times per year	More than once per month	.24 calibre	125-150	4000-4999J	Lying/prone	Bipod	Comfortable/steady	Sufficient time	Chest	55	Quite bright	Fine	0-10 mph	Head wind	Stalked often	Open woodland	Woodland	Unobscured	Roe	Hind/doe	Mature adult	Small group (2-4)	Suspicious	Facing right
1	1	1	119	40-49	15+	10-24	None	1-12 times per year	More than once per month	.24 calibre	125-150	4000-4999J	High seat or vehicle	Bipod	Comfortable/steady	Sufficient time	Chest	110	Quite bright	Fine	0-10 mph	Head wind	Stalked often	Open woodland	Vegetation <1m	Unobscured	Roe	Hind/doe	Mature adult	Alone	Alert	Facing left
1	0		119	40-49	15+	10-24	None	1-12 times per year	More than once per month	.24 calibre	125-150	4000-4999J	High seat or vehicle	Bipod	Comfortable/steady	Sufficient time	Chest	40	Quite dark	Fine	0-10 mph	From right	Stalked often	Thick woodland	Woodland	Partially obscured	Roe	Hind/doe	Mature adult	Small group (2-4)	Looking intently at stalker	Facing left
1	1	1	119	40-49	15+	10-24	None	1-12 times per year	More than once per month	.24 calibre	100-125	2500-2999J	Lying/prone	Bipod	Comfortable/steady	Sufficient time	Chest	200	Quite bright	Fine	0-10 mph	Head wind	Stalked often	Open/broken ground	Vegetation <1m	Unobscured	Roe	Stag/buck	Young (1-2 yrs)	Alone	Unaware of stalker	Facing right
1	1	1	119	40-49	15+	10-24	None	1-12 times per year	More than once per month	.27 calibre	100-125	3500-3999J	Lying/prone	Flat rest	Comfortable/steady	More than adequate time	Chest	110	Quite bright	Fine	0-10 mph	From right	Unknown/new area	Bare hillside	Vegetation <0.5m	Unobscured	Red	Stag/buck	Old	Small group (2-4)	Unaware of stalker	Facing left
1	1	1	119	40-49	15+	10-24	None	1-12 times per year	More than once per month	.27 calibre	100-125	3500-3999J	Lying/prone	Bipod	Comfortable/steady	Sufficient time	Chest	120	Quite bright	Fine	0-10 mph	From left	Unknown/new area	Bare hillside	Vegetation <0.5m	Unobscured	Red	Stag/buck	Mature adult	Small group (2-4)	Unaware of stalker	Facing left
1	1	1	119	40-49	15+	10-24	None	1-12 times per year	More than once per month	.27 calibre	100-125	3500-3999J	Lying/prone	Flat rest	Comfortable/steady	Sufficient time	Chest	120	Dull	Fog/Mist	0-10 mph	From left	Unknown/new area	Bare hillside	Vegetation <0.5m	Unobscured	Red	Stag/buck	Old	Large group (5-10)	Unaware of stalker	Facing left
1	0		119	40-49	15+	10-24	None	1-12 times per year	More than once per month	.27 calibre	100-125	3500-3999J	Lying/prone	Flat rest	Comfortable/steady	Sufficient time	Chest	200	Quite bright	Fine	11-20 mph	From right	Stalked occasionally	Bare hillside	Vegetation <0.5m	Unobscured	Red	Stag/buck	Mature adult	Large group (5-10)	Unaware of stalker	Facing right
1	1	1	119	40-49	15+	10-24	None	1-12 times per year	More than once per month	.27 calibre	100-125	3500-3999J	Lying/prone	Flat rest	Comfortable/steady	Sufficient time	Chest	185	Quite bright	Rain	11-20 mph	From right	Stalked occasionally	Bare hillside	Vegetation <0.5m	Unobscured	Red	Stag/buck	Old	Large group (5-10)	Alert	Facing left
1	1	0	119	40-49	15+	10-24	None	1-12 times per year	More than once per month	.27 calibre	100-125	3500-3999J	Lying/prone	Flat rest	Comfortable/steady	Very little time	Chest	190	Very bright	Fine	0-10 mph	From right	Stalked occasionally	Bare hillside	Vegetation <0.5m	Unobscured	Red	Stag/buck	Old	Large group (5-10)	Suspicious	Facing left
1	1	0	119	40-49	15+	10-24	None	1-12 times per year	More than once per month	.27 calibre	100-125	3500-3999J	Lying/prone	Flat rest	Comfortable/steady	Very little time	Chest	185	Very bright	Fine	0-10 mph	From left	Stalked occasionally	Bare hillside	Vegetation <0.5m	Unobscured	Red	Stag/buck	Old	Large group (5-10)	Suspicious	Facing left
1	1	1	119	40-49	15+	10-24	None	1-12 times per year	More than once per month	.27 calibre	100-125	3500-3999J	Lying/prone	Flat rest	Comfortable/steady	Very little time	Chest	180	Very bright	Fine	0-10 mph	From right	Stalked occasionally	Bare hillside	Vegetation <0.5m	Unobscured	Red	Stag/buck	Old	Large group (5-10)	Suspicious	Facing left
1	1	1	119	40-49	15+	10-24	None	1-12 times per year	More than once per month	.27 calibre	100-125	3500-3999J	Lying/prone	Bipod	Comfortable/steady	Sufficient time	Low neck	180	Dull	Rain	0-10 mph	From right	Unknown/new area	Open/broken ground	Vegetation <0.5m	Unobscured	Red	Stag/buck	Young (1-2 yrs)	Alone	Unaware of stalker	Facing left
1	1	0	119	40-49	15+	10-24	None	1-12 times per year	More than once per month	.27 calibre	100-125	3500-3999J	Lying/prone	Bipod	Comfortable/steady	Sufficient time	Low neck	110	Quite bright	Fine	0-10 mph	From behind	Not well known	Open/broken ground	Vegetation <0.5m	Unobscured	Red	Stag/buck	Mature adult	Small group (2-4)	Looking intently at stalker	Head-on
1	1	0	119	40-49	15+	10-24	None	1-12 times per year	More than once per month	.27 calibre	100-125	3500-3999J	Lying/prone	Bipod	Comfortable/steady	More than adequate time	Chest	70	Quite bright	Fine	0-10 mph	From left	Not well known	Open/broken ground	Vegetation <0.5m	Unobscured	Red	Stag/buck	Mature adult	Small group (2-4)	Unaware of stalker	Facing left
1	1	1	119	40-49	15+	10-24	None	1-12 times per year	More than once per month	.24 calibre	100-125	2500-2999J	Lying/prone	Bipod	Comfortable/steady	Very little time	Chest	110	Quite bright	Fine	0-10 mph	Head wind	Not well known	Bare hillside	Bare ground	Unobscured	Red	Stag/buck	Mature adult	Small group (2-4)	Suspicious	Facing right
1	1	1	119	40-49	15+	10-24	None	1-12 times per year	More than once per month	.24 calibre	100-125	2500-2999J	Lying/prone	Bipod	Comfortable/steady	Sufficient time	High neck	80	Quite bright	Fine	0-10 mph	From behind	Not well known	Bare hillside	Bare ground	Unobscured	Red	Stag/buck	Mature adult	Alone	Unaware of stalker	Facing away
1	0		119	40-49	15+	10-24	None	1-12 times per year	More than once per month	.24 calibre	100-125	2500-2999J	Lying/prone	Bipod	Comfortable/steady	More than adequate time	Low neck	130	Quite bright	Fine	0-10 mph	From behind	Unknown/new area	Open/broken ground	Vegetation <0.5m	Unobscured	Red	Stag/buck	Mature adult	Alone	Unaware of stalker	Facing left
1	0		119	40-49	15+	10-24	None	1-12 times per year	More than once per month	.27 calibre	125-150	3500-3999J	Lying/prone	Flat rest	Comfortable/steady	Very little time	High neck	60	Dull	Rain	11-20 mph	From right	Unknown/new area	Open/broken ground	Vegetation <0.5m	Unobscured	Red	Stag/buck	Mature adult	Small group (2-4)	Unaware of stalker	Head-on
1	1	1	119	40-49	15+	10-24	None	1-12 times per year	More than once per month	.27 calibre	125-150	3500-3999J	Lying/prone	Flat rest	Comfortable/steady	More than adequate time	High neck	200	Dull	Rain	11-20 mph	Head wind	Unknown/new area	Open/broken ground	Vegetation <0.5m	Unobscured	Red	Stag/buck	Mature adult	Alone	Unaware of stalker	Facing away
1	1	1	119	40-49	15+	10-24	None	1-12 times per year	More than once per month	.24 calibre	100-125	3000-3499J	Lying/prone	Bipod	Comfortable/steady	Sufficient time	Chest	60	Dull	Rain	11-20 mph	Head wind	Not well known	Open/broken ground	Vegetation <0.5m	Unobscured	Red	Stag/buck	Mature adult	Large group (5-10)	Unaware of stalker	Facing right
1	1	1	119	40-49	15+	10-24	None	1-12 times per year	More than once per month	.24 calibre	100-125	3000-3499J	Lying/prone	Bipod	Comfortable/steady	Sufficient time	Chest	100	Dull	Rain	21-30 mph	From right	Not well known	Bare hillside	Bare ground	Unobscured	Red	Stag/buck	Young (1-2 yrs)	Alone	Unaware of stalker	Facing right
1	1	0	119	40-49	15+	10-24	None	1-12 times per year	More than once per month	.27 calibre	100-125	3500-3999J	Lying/prone	Bipod	Comfortable/steady	Sufficient time	Chest	200	Very bright	Fine	0-10 mph	From right	Unknown/new area	Open/broken ground	Vegetation <0.5m	Unobscured	Red	Stag/buck	Mature adult	Large group (5-10)	Unaware of stalker	Facing left
1	1	1	121	60+	15+	<10	None	At least once per week	At least once per week	.27 calibre	125-150	3500-3999J	Lying/prone	Off elbows	Comfortable/steady	Sufficient time	Chest	120	Dull	Rain	11-20 mph	Head wind	Stalked occasionally	Bare hillside	Vegetation <0.5m	Unobscured	Red	Stag/buck	Mature adult	Large group (5-10)	Suspicious	Facing right
1	1	1	121	60+	15+	<10	None	At least once per week	At least once per week	.27 calibre	125-150	3500-3999J	Lying/prone	Off elbows	Comfortable/steady	Sufficient time	Chest	130	Dull	Rain	11-20 mph	From left	Stalked occasionally	Bare hillside	Vegetation <0.5m	Unobscured	Red	Stag/buck	Mature adult	Herd (10+)	Alert	Facing left
1	0		121	60+	15+	<10	None	At least once per week	At least once per week	.27 calibre	125-150	3500-3999J	Lying/prone	Unsupported/freehand	Uncomfortable/unsteady	Very little time	Chest	140	Quite bright	Fine	21-30 mph	From left	Stalked occasionally	Bare hillside	Vegetation <0.5m	Partially obscured	Red	Stag/buck	Mature adult	Small group (2-4)	Looking intently at stalker	Facing right
1	1	1	121	60+	15+	<10	None	At least once per week	At least once per week	.27 calibre	125-150	3500-3999J	Lying/prone	Off elbows	Comfortable/steady	Sufficient time	Chest	150	Dull	Rain	21-30 mph	From left	Stalked occasionally	Bare hillside	Vegetation <0.5m	Unobscured	Red	Stag/buck	Mature adult	Small group (2-4)	Unaware of stalker	Facing left
1	1	1	121	60+	15+	<10	None	At least once per week	At least once per week	.27 calibre	125-150	3500-3999J	Lying/prone	Off elbows	Comfortable/steady	Very little time	Chest	130	Quite bright	Fine	31-40 mph	From left	Stalked occasionally	Bare hillside	Vegetation <0.5m	Unobscured	Red	Stag/buck	Mature adult	Large group (5-10)	Looking intently at stalker	Head-on
1	1	1	121	60+	15+	<10	None	At least once per week	At least once per week	.27 calibre	125-150	3500-3999J	Lying/prone	Off elbows	Comfortable/steady	More than adequate time	High neck	120	Quite bright	Fine	21-30 mph	From left	Stalked occasionally	Bare hillside	Vegetation <0.5m	Partially obscured	Red	Stag/buck	Mature adult	Small group (2-4)	Unaware of stalker	Facing right
1	1	1	121	60+	15+	<10	None	At least once per week	At least once per week	.27 calibre	125-150	3500-3999J	Lying/prone	Off elbows	Comfortable/steady	More than adequate time	High neck	110	Very bright	Rain	0-10 mph	From right	Stalked regularly	Bare hillside	Bare ground	Unobscured	Red	Stag/buck	Young (1-2 yrs)	Alone	Unaware of stalker	Facing away
1	1	1	121	60+	15+	<10	None	At least once per week	At least once per week	.27 calibre	125-150	3500-3999J	Lying/prone	Off elbows	Comfortable/steady	Very little time	Chest	180	Very bright	Fine	0-10 mph	From left	Stalked regularly	Bare hillside	Bare ground	Unobscured	Red	Stag/buck	Young (1-2 yrs)	Herd (10+)	About to run	Facing left
1	1	1	121	60+	15+	<10	None	At least once per week	At least once per week	.27 calibre	125-150	3500-3999J	Lying/prone	Off elbows	Comfortable/steady	Sufficient time	Low neck	120	Quite bright	Fine	11-20 mph	From left	Stalked regularly	Bare hillside	Bare ground	Unobscured	Red	Stag/buck	Mature adult	Large group (5-10)	Suspicious	Facing left
1	1	1	121	60+	15+	<10	None	At least once per week	At least once per week	.27 calibre	125-150	3500-3999J	Lying/prone	Off elbows	Comfortable/steady	Very little time	Chest	90	Very bright	Fog/Mist	0-10 mph	Head wind	Stalked regularly	Bare hillside	Bare ground	Unobscured	Red	Stag/buck	Mature adult	Alone	On the move	Facing right
1	1	0	121	60+	15+	<10	None	At least once per week	At least once per week	.27 calibre	125-150	3500-3999J	Lying/prone	Off elbows	Comfortable/steady	More than adequate time	Chest	120	Very bright	Fine	0-10 mph	From left	Stalked regularly	Bare hillside	Bare ground	Unobscured	Red	Stag/buck	Mature adult	Herd (10+)	Unaware of stalker	Facing left
1	1	1	121	60+	15+	<10	None	At least once per week	At least once per week	.27 calibre	125-150	3500-3999J	Lying/prone	Off elbows	Comfortable/steady	Sufficient time	Chest	70	Very bright	Fine	0-10 mph	Head wind	Stalked regularly	Bare hillside	Bare ground	Unobscured	Red	Stag/buck	Old	Herd (10+)	Unaware of stalker	Facing left
1	1	1	121	60+	15+	<10	None	At least once per week	At least once per week	.27 calibre	125-150	3500-3999J	Lying/prone	Off elbows	Comfortable/steady	More than adequate time	Chest	90	Very bright	Hail/Snow	0-10 mph	Head wind	Stalked regularly	Bare hillside	Bare ground	Unobscured	Red	Stag/buck	Mature adult	Herd (10+)	Unaware of stalker	Facing left
1	1	1	121	60+	15+	<10	None	At least once per week	At least once per week	.27 calibre	125-150	3500-3999J	Lying/prone	Off elbows	Comfortable/steady	Very little time	Chest	110	Very bright	Rain	0-10 mph	From left	Stalked regularly	Bare hillside	Bare ground	Unobscured	Red	Stag/buck	Mature adult	Large group (5-10)	Suspicious	Facing right
1	1	1	123	50-59	15+	25+	Deer Stalking Certificate 1	1-12 times per year	1-12 times per year	.24 calibre	100-125	2500-2999J	Sitting/kneeling/crouching	Vertical rest	Comfortable/steady	Very little time	Head	50	Dull	Fine	0-10 mph	Head wind	Stalked regularly	Open/broken ground	Vegetation <1m	Partially obscured	Roe	Hind/doe	Young (1-2 yrs)	Small group (2-4)	Suspicious	Head-on
1	1	1	123	50-59	15+	25+	Deer Stalking Certificate 1	1-12 times per year	1-12 times per year	.24 calibre	100-125	2500-2999J	Sitting/kneeling/crouching	Vertical rest	Comfortable/steady	Very little time	Chest	90	Dull	Fine	0-10 mph	Head wind	Stalked regularly	Open/broken ground	Vegetation <1m	Partially obscured	Roe	Hind/doe	Mature adult	Small group (2-4)	Looking intently at stalker	Facing right
1	0		123	50-59	15+	25+	Deer Stalking Certificate 1	1-12 times per year	1-12 times per year	.24 calibre	100-125	2500-2999J	Standing	Stick(s)	Comfortable/steady	Sufficient time	High neck	65	Quite bright	Fine	11-20 mph	Head wind	Stalked regularly	Thick woodland	Vegetation <0.5m	Partially obscured	Roe	Hind/doe	Young (1-2 yrs)	Small group (2-4)	Suspicious	Facing right
1	1	1	123	50-59	15+	25+	Deer Stalking Certificate 1	1-12 times per year	1-12 times per year	.24 calibre	100-125	2500-2999J	High seat or vehicle	High seat rail	Comfortable/steady	More than adequate time	Chest	110	Quite bright	Fine	0-10 mph	From left	Not well known	Bare hillside	Bare ground	Unobscured	Roe	Hind/doe	Mature adult	Small group (2-4)	Unaware of stalker	Facing left
1	1	1	123	50-59	15+	25+	Deer Stalking Certificate 1	1-12 times per year	1-12 times per year	.24 calibre	100-125	2500-2999J	Standing	Vertical rest	Comfortable/steady	Sufficient time	Chest	105	Quite dark	Fine	0-10 mph	Head wind	Stalked often	Fields	Bare ground	Unobscured	Roe	Hind/doe	Young (1-2 yrs)	Large group (5-10)	Unaware of stalker	Facing left
1	1	1	123	50-59	15+	25+	Deer Stalking Certificate 1	1-12 times per year	1-12 times per year	.24 calibre	100-125	2500-2999J	Standing	Stick(s)	Comfortable/steady	Sufficient time	Chest	80	Quite bright	Fine	0-10 mph	From left	Stalked often	Open woodland	Vegetation <0.5m	Partially obscured	Roe	Hind/doe	Mature adult	Small group (2-4)	Alert	Facing right
1	1	1	123	50-59	15+	25+	Deer Stalking Certificate 1	1-12 times per year	1-12 times per year	.24 calibre	100-125	2500-2999J	Lying/prone	Flat rest	Comfortable/steady	Very little time	Chest	95	Dull	Fine	21-30 mph	From right	Stalked regularly	Fields	Bare ground	Unobscured	Roe	Hind/doe	Young (1-2 yrs)	Large group (5-10)	Unaware of stalker	Facing left
1	1	1	123	50-59	15+	25+	Deer Stalking Certificate 1	1-12 times per year	1-12 times per year	.24 calibre	100-125	2500-2999J	Standing	Stick(s)	Comfortable/steady	Sufficient time	Chest	80	Quite bright	Fine	0-10 mph	Head wind	Stalked often	Bare hillside	Vegetation <1m	Partially obscured	Roe	Hind/doe	Young (1-2 yrs)	Large group (5-10)	Unaware of stalker	Facing left
1	1	1	123	50-59	15+	25+	Deer Stalking Certificate 1	1-12 times per year	1-12 times per year	.24 calibre	100-125	2500-2999J	Lying/prone	Flat rest	Comfortable/steady	Sufficient time	Chest	100	Quite bright	Fine	0-10 mph	Head wind	Stalked often	Fields	Bare ground	Unobscured	Roe	Hind/doe	Young (1-2 yrs)	Large group (5-10)	Unaware of stalker	Facing left
1	1	1	123	50-59	15+	25+	Deer Stalking Certificate 1	1-12 times per year	1-12 times per year	.24 calibre	100-125	2500-2999J	High seat or vehicle	High seat rail	Comfortable/steady	Very little time	Chest	70	Dull	Rain	0-10 mph	From left	Stalked often	Open woodland	Vegetation <1m	Unobscured	Roe	Hind/doe	Under 1 yr	Small group (2-4)	Unaware of stalker	Facing left
1	1	1	123	50-59	15+	25+	Deer Stalking Certificate 1	1-12 times per year	1-12 times per year	.24 calibre	100-125	2500-2999J	Standing	Vertical rest	Comfortable/steady	Very little time	Chest	75	Very bright	Fine	11-20 mph	From right	Not well known	Small woods/fields	Vegetation <0.5m	Unobscured	Roe	Stag/buck	Mature adult	Alone	Unaware of stalker	Facing right
1	1	1	123	50-59	15+	25+	Deer Stalking Certificate 1	1-12 times per year	1-12 times per year	.24 calibre	100-125	2500-2999J	Sitting/kneeling/crouching	Vertical rest	Comfortable/steady	Very little time	Chest	120	Very bright	Fine	0-10 mph	From right	Stalked often	Fields	Vegetation <0.5m	Unobscured	Roe	Stag/buck	Young (1-2 yrs)	Alone	Suspicious	Facing left
1	1	1	123	50-59	15+	25+	Deer Stalking Certificate 1	1-12 times per year	1-12 times per year	.24 calibre	100-125	2500-2999J	Standing	Unsupported/freehand	Comfortable/steady	Very little time	Chest	65	Very bright	Fine	0-10 mph	Head wind	Stalked often	Small woods/fields	Vegetation <1m	Partially obscured	Roe	Stag/buck	Mature adult	Alone	Alert	Facing left
1	1	1	123	50-59	15+	25+	Deer Stalking Certificate 1	1-12 times per year	1-12 times per year	.24 calibre	100-125	2500-2999J	Sitting/kneeling/crouching	Vertical rest	Comfortable/steady	Sufficient time	Chest	130	Quite bright	Fine	0-10 mph	From right	Stalked occasionally	Bare hillside	Vegetation <0.5m	Unobscured	Roe	Stag/buck	Mature adult	Small group (2-4)	Unaware of stalker	Facing left
1	1	1	123	50-59	15+	25+	Deer Stalking Certificate 1	1-12 times per year	1-12 times per year	.24 calibre	100-125	2500-2999J	Standing	Unsupported/freehand	Comfortable/steady	Hurried	Chest	100	Quite bright	Fine	0-10 mph	From behind	Stalked often	Fields	Vegetation <0.5m	Unobscured	Roe	Stag/buck	Young (1-2 yrs)	Small group (2-4)	On the move	Facing right
1	1	1	123	50-59	15+	25+	Deer Stalking Certificate 1	1-12 times per year	1-12 times per year	.24 calibre	100-125	2500-2999J	Standing	Stick(s)	Comfortable/steady	Very little time	High neck	40	Dull	Fine	0-10 mph	From right	Stalked regularly	Thick woodland	Woodland	Partially obscured	Roe	Stag/buck	Young (1-2 yrs)	Alone	Looking intently at stalker	Head-on
1	1	1	123	50-59	15+	25+	Deer Stalking Certificate 1	1-12 times per year	1-12 times per year	.24 calibre	100-125	2500-2999J	Standing	Stick(s)	Comfortable/steady	Sufficient time	High neck	45	Quite bright	Fine	0-10 mph	Head wind	Stalked regularly	Open woodland	Vegetation 1-2m	Partially obscured	Roe	Stag/buck	Mature adult	Alone	Unaware of stalker	Facing left
1	1	1	123	50-59	15+	25+	Deer Stalking Certificate 1	1-12 times per year	1-12 times per year	.24 calibre	100-125	2500-2999J	Standing	Stick(s)	Comfortable/steady	Very little time	Low neck	70	Quite bright	Fine	0-10 mph	From left	Stalked often	Open woodland	Vegetation <1m	Partially obscured	Roe	Stag/buck	Young (1-2 yrs)	Alone	Looking intently at stalker	Facing right
1	1	1	123	50-59	15+	25+	Deer Stalking Certificate 1	1-12 times per year	1-12 times per year	.24 calibre	100-125	2500-2999J	Sitting/kneeling/crouching	Stick(s)	Comfortable/steady	Sufficient time	Chest	100	Quite bright	Fine	11-20 mph	Head wind	Stalked often	Fields	Vegetation <1m	Unobscured	Roe	Stag/buck	Young (1-2 yrs)	Alone	Unaware of stalker	Facing left
1	1	1	123	50-59	15+	25+	Deer Stalking Certificate 1	1-12 times per year	1-12 times per year	.24 calibre	100-125	2500-2999J	Standing	Stick(s)	Comfortable/steady	Very little time	Chest	65	Dull	Fine	11-20 mph	Head wind	Stalked occasionally	Thick woodland	Vegetation <1m	Partially obscured	Roe	Stag/buck	Young (1-2 yrs)	Alone	Suspicious	Facing right
1	1	1	123	50-59	15+	25+	Deer Stalking Certificate 1	1-12 times per year	1-12 times per year	.24 calibre	100-125	2500-2999J	Standing	Stick(s)	Comfortable/steady	Very little time	Head	60	Dull	Rain	11-20 mph	Head wind	Stalked regularly	Open/broken ground	Vegetation <0.5m	Heavily obscured	Roe	Hind/doe	Mature adult	Small group (2-4)	Unaware of stalker	Facing away
1	1	1	123	50-59	15+	25+	Deer Stalking Certificate 1	1-12 times per year	1-12 times per year	.24 calibre	100-125	2500-2999J	Standing	Flat rest	Comfortable/steady	Sufficient time	Chest	150	Quite bright	Fine	0-10 mph	Head wind	Stalked often	Fields	Bare ground	Unobscured	Roe	Hind/doe	Young (1-2 yrs)	Large group (5-10)	Suspicious	Facing left
1	1	1	123	50-59	15+	25+	Deer Stalking Certificate 1	1-12 times per year	1-12 times per year	.24 calibre	100-125	2500-2999J	Standing	Stick(s)	Comfortable/steady	Very little time	Chest	75	Quite bright	Fine	11-20 mph	From left	Not well known	Open woodland	Vegetation <0.5m	Partially obscured	Roe	Hind/doe	Mature adult	Alone	Looking intently at stalker	Facing right
1	1	1	123	50-59	15+	25+	Deer Stalking Certificate 1	1-12 times per year	1-12 times per year	.24 calibre	100-125	2500-2999J	Sitting/kneeling/crouching	Flat rest	Comfortable/steady	Sufficient time	Head	65	Quite dark	Fine	11-20 mph	From left	Stalked regularly	Fields	Bare ground	Unobscured	Roe	Hind/doe	Under 1 yr	Small group (2-4)	Unaware of stalker	Head-on
1	1	1	123	50-59	15+	25+	Deer Stalking Certificate 1	1-12 times per year	1-12 times per year	.24 calibre	100-125	2500-2999J	Sitting/kneeling/crouching	Flat rest	Comfortable/steady	Very little time	Chest	75	Quite dark	Fine	11-20 mph	From left	Stalked regularly	Fields	Bare ground	Unobscured	Roe	Hind/doe	Under 1 yr	Small group (2-4)	Suspicious	Facing right
1	1	1	123	50-59	15+	25+	Deer Stalking Certificate 1	1-12 times per year	1-12 times per year	.24 calibre	100-125	2500-2999J	Standing	Flat rest	Comfortable/steady	Very little time	Chest	80	Quite dark	Fine	0-10 mph	Head wind	Stalked often	Fields	Bare ground	Unobscured	Roe	Hind/doe	Under 1 yr	Small group (2-4)	About to run	Facing right
1	1	1	123	50-59	15+	25+	Deer Stalking Certificate 1	1-12 times per year	1-12 times per year	.24 calibre	100-125	2500-2999J	Standing	Stick(s)	Comfortable/steady	Very little time	Chest	70	Dull	Rain	0-10 mph	From left	Stalked regularly	Open woodland	Vegetation <0.5m	Partially obscured	Roe	Hind/doe	Mature adult	Small group (2-4)	Alert	Facing right
1	1	1	123	50-59	15+	25+	Deer Stalking Certificate 1	1-12 times per year	1-12 times per year	.24 calibre	100-125	2500-2999J	Standing	Stick(s)	Comfortable/steady	Very little time	High neck	60	Quite bright	Fine	11-20 mph	Head wind	Stalked occasionally	Open/broken ground	Vegetation <0.5m	Unobscured	Roe	Hind/doe	Under 1 yr	Small group (2-4)	Unaware of stalker	Facing away
1	1	1	123	50-59	15+	25+	Deer Stalking Certificate 1	1-12 times per year	1-12 times per year	.24 calibre	100-125	2500-2999J	Standing	Flat rest	Comfortable/steady	Hurried	Chest	80	Quite bright	Fine	11-20 mph	From behind	Stalked regularly	Small woods/fields	Vegetation <0.5m	Heavily obscured	Roe	Hind/doe	Under 1 yr	Small group (2-4)	Suspicious	Facing right
1	0		123	50-59	15+	25+	Deer Stalking Certificate 1	1-12 times per year	1-12 times per year	.24 calibre	100-125	2500-2999J	Standing	Stick(s)	Uncomfortable/unsteady	Hurried	Chest	85	Quite bright	Fine	11-20 mph	From right	Stalked regularly	Fields	Bare ground	Unobscured	Roe	Hind/doe	Under 1 yr	Small group (2-4)	Alert	Facing right
1	0		123	50-59	15+	25+	Deer Stalking Certificate 1	1-12 times per year	1-12 times per year	.24 calibre	100-125	2500-2999J	Lying/prone	Flat rest	Comfortable/steady	Sufficient time	Chest	120	Quite bright	Fine	21-30 mph	Head wind	Stalked often	Fields	Bare ground	Unobscured	Roe	Hind/doe	Mature adult	Large group (5-10)	Unaware of stalker	Facing right
1	1	1	123	50-59	15+	25+	Deer Stalking Certificate 1	1-12 times per year	1-12 times per year	.24 calibre	100-125	2500-2999J	Sitting/kneeling/crouching	Stick(s)	Comfortable/steady	Sufficient time	Chest	95	Very bright	Fine	0-10 mph	From right	Not well known	Fields	Woodland	Partially obscured	Roe	Hind/doe	Under 1 yr	Small group (2-4)	Unaware of stalker	Facing right
1	1	1	123	50-59	15+	25+	Deer Stalking Certificate 1	1-12 times per year	1-12 times per year	.24 calibre	100-125	2500-2999J	Sitting/kneeling/crouching	Stick(s)	Comfortable/steady	Hurried	Chest	80	Quite bright	Fine	0-10 mph	From left	Stalked occasionally	Thick woodland	Woodland	Partially obscured	Roe	Hind/doe	Mature adult	Small group (2-4)	Suspicious	Facing right
1	1	1	123	50-59	15+	25+	Deer Stalking Certificate 1	1-12 times per year	1-12 times per year	.24 calibre	100-125	2500-2999J	Lying/prone	Flat rest	Comfortable/steady	Sufficient time	Chest	90	Quite bright	Fine	0-10 mph	Head wind	Stalked often	Open woodland	Vegetation <0.5m	Unobscured	Roe	Hind/doe	Old	Small group (2-4)	Unaware of stalker	Facing away
1	1	1	123	50-59	15+	25+	Deer Stalking Certificate 1	1-12 times per year	1-12 times per year	.24 calibre	100-125	2500-2999J	Sitting/kneeling/crouching	Vertical rest	Comfortable/steady	Very little time	Head	25	Dull	Fine	11-20 mph	From left	Stalked often	Open/broken ground	Bare ground	Partially obscured	Roe	Hind/doe	Young (1-2 yrs)	Small group (2-4)	Unaware of stalker	Facing away
1	1	1	127	40-49	<5	25+	Deer Stalking Certificate 1	1-12 times per year	1-12 times per year	.24 calibre	100-125	2500-2999J	Sitting/kneeling/crouching	Bipod	Comfortable/steady	Very little time	Low neck	60	Quite bright	Fine	0-10 mph	From left	Stalked occasionally	Small woods/fields	Bare ground	Unobscured	Roe	Hind/doe	Mature adult	Small group (2-4)	Looking intently at stalker	Head-on
1	1	1	127	40-49	<5	25+	Deer Stalking Certificate 1	1-12 times per year	1-12 times per year	.24 calibre	100-125	2500-2999J	Sitting/kneeling/crouching	Bipod	Comfortable/steady	Sufficient time	Chest	60	Quite bright	Fine	0-10 mph	From left	Stalked occasionally	Small woods/fields	Bare ground	Unobscured	Roe	Stag/buck	Under 1 yr	Small group (2-4)	Unaware of stalker	Facing right
1	1	1	127	40-49	<5	25+	Deer Stalking Certificate 1	1-12 times per year	1-12 times per year	.24 calibre	100-125	2500-2999J	Sitting/kneeling/crouching	Bipod	Comfortable/steady	More than adequate time	Chest	80	Quite dark	Fine	0-10 mph	Head wind	Stalked occasionally	Small woods/fields	Bare ground	Unobscured	Roe	Hind/doe	Young (1-2 yrs)	Small group (2-4)	Unaware of stalker	Facing right
1	1	1	127	40-49	<5	25+	Deer Stalking Certificate 1	1-12 times per year	1-12 times per year	.24 calibre	100-125	2500-2999J	Standing	Stick(s)	Comfortable/steady	Very little time	Chest	100	Quite dark	Fine	11-20 mph	From right	Stalked occasionally	Fields	Vegetation <0.5m	Unobscured	Roe	Hind/doe	Young (1-2 yrs)	Small group (2-4)	About to run	Facing left
1	1	1	127	40-49	<5	25+	Deer Stalking Certificate 1	1-12 times per year	1-12 times per year	.24 calibre	100-125	2500-2999J	Sitting/kneeling/crouching	Bipod	Comfortable/steady	Sufficient time	Chest	130	Quite bright	Fine	0-10 mph	Head wind	Not well known	Thick woodland	Vegetation <0.5m	Unobscured	Sika	Stag/buck	Under 1 yr	Small group (2-4)	Suspicious	Facing left
1	1	1	127	40-49	<5	25+	Deer Stalking Certificate 1	1-12 times per year	1-12 times per year	.24 calibre	100-125	2500-2999J	Sitting/kneeling/crouching	Bipod	Comfortable/steady	More than adequate time	Chest	150	Quite bright	Fine	0-10 mph	Head wind	Not well known	Open woodland	Vegetation <0.5m	Unobscured	Sika	Hind/doe	Mature adult	Small group (2-4)	Unaware of stalker	Facing left
1	1	1	127	40-49	<5	25+	Deer Stalking Certificate 1	1-12 times per year	1-12 times per year	.24 calibre	100-125	2500-2999J	Sitting/kneeling/crouching	Bipod	Comfortable/steady	Sufficient time	Chest	150	Quite bright	Fine	0-10 mph	Head wind	Not well known	Open woodland	Vegetation <0.5m	Unobscured	Sika	Hind/doe	Under 1 yr	Small group (2-4)	Unaware of stalker	Facing left
1	1	1	127	40-49	<5	25+	Deer Stalking Certificate 1	1-12 times per year	1-12 times per year	.24 calibre	100-125	2500-2999J	Sitting/kneeling/crouching	Bipod	Comfortable/steady	Sufficient time	Head	15	Quite bright	Fine	0-10 mph	Head wind	Not well known	Open woodland	Vegetation <0.5m	Partially obscured	Sika	Stag/buck	Under 1 yr	Alone	Looking intently at stalker	Head-on
1	1	1	127	40-49	<5	25+	Deer Stalking Certificate 1	1-12 times per year	1-12 times per year	.24 calibre	100-125	2500-2999J	Lying/prone	Bipod	Comfortable/steady	More than adequate time	Chest	150	Quite dark	Fine	0-10 mph	Head wind	Unknown/new area	Thick woodland	Vegetation <0.5m	Unobscured	Sika	Stag/buck	Under 1 yr	Small group (2-4)	Unaware of stalker	Facing right
1	1	1	127	40-49	<5	25+	Deer Stalking Certificate 1	1-12 times per year	1-12 times per year	.24 calibre	100-125	2500-2999J	Sitting/kneeling/crouching	Bipod	Comfortable/steady	Hurried	Chest	100	Quite bright	Fine	0-10 mph	Head wind	Unknown/new area	Thick woodland	Vegetation <0.5m	Partially obscured	Roe	Hind/doe	Old	Alone	Unaware of stalker	Facing left
1	1	1	127	40-49	<5	25+	Deer Stalking Certificate 1	1-12 times per year	1-12 times per year	.24 calibre	100-125	2500-2999J	Lying/prone	Bipod	Comfortable/steady	Sufficient time	Head	50	Dull	Hail/Snow	11-20 mph	Head wind	Stalked occasionally	Thick woodland	Vegetation <1m	Unobscured	Sika	Hind/doe	Young (1-2 yrs)	Small group (2-4)	Unaware of stalker	Facing away
1	1	0	127	40-49	<5	25+	Deer Stalking Certificate 1	1-12 times per year	1-12 times per year	.24 calibre	100-125	2500-2999J	Lying/prone	Bipod	Comfortable/steady	Hurried	Head	50	Dull	Hail/Snow	11-20 mph	Head wind	Stalked occasionally	Thick woodland	Vegetation <1m	Partially obscured	Sika	Hind/doe	Mature adult	Small group (2-4)	About to run	Head-on
1	1	1	127	40-49	<5	25+	Deer Stalking Certificate 1	1-12 times per year	1-12 times per year	.24 calibre	100-125	2500-2999J	High seat or vehicle	High seat rail	Comfortable/steady	Very little time	Head	50	Dull	Rain	11-20 mph	From behind	Stalked often	Small woods/fields	Vegetation <0.5m	Unobscured	Roe	Hind/doe	Young (1-2 yrs)	Small group (2-4)	About to run	Facing away
1	0		127	40-49	<5	25+	Deer Stalking Certificate 1	1-12 times per year	1-12 times per year	.24 calibre	100-125	2500-2999J	Standing	Vertical rest	Uncomfortable/unsteady	Sufficient time	Chest	130	Dull	Fine	11-20 mph	From left	Not well known	Open/broken ground	Vegetation <0.5m	Unobscured	Sika	Stag/buck	Young (1-2 yrs)	Alone	Unaware of stalker	Facing right
1	1	1	127	40-49	<5	25+	Deer Stalking Certificate 1	1-12 times per year	1-12 times per year	.24 calibre	100-125	2500-2999J	Lying/prone	Bipod	Comfortable/steady	More than adequate time	High neck	50	Quite bright	Fine	0-10 mph	Head wind	Stalked occasionally	Thick woodland	Vegetation <0.5m	Unobscured	Sika	Hind/doe	Under 1 yr	Small group (2-4)	Unaware of stalker	Facing left
1	1	0	127	40-49	<5	25+	Deer Stalking Certificate 1	1-12 times per year	1-12 times per year	.24 calibre	100-125	2500-2999J	Sitting/kneeling/crouching	Flat rest	Comfortable/steady	Sufficient time	Low neck	100	Very bright	Fine	0-10 mph	Head wind	Stalked occasionally	Thick woodland	Vegetation <0.5m	Unobscured	Sika	Hind/doe	Under 1 yr	Small group (2-4)	Unaware of stalker	Head-on
1	1	1	127	40-49	<5	25+	Deer Stalking Certificate 1	1-12 times per year	1-12 times per year	.24 calibre	100-125	2500-2999J	High seat or vehicle	High seat rail	Comfortable/steady	Sufficient time	Head	80	Dull	Fine	0-10 mph	Head wind	Stalked occasionally	Thick woodland	Vegetation <0.5m	Unobscured	Sika	Hind/doe	Old	Small group (2-4)	Looking intently at stalker	Head-on
1	0		127	40-49	<5	25+	Deer Stalking Certificate 1	1-12 times per year	1-12 times per year	.24 calibre	100-125	2500-2999J	High seat or vehicle	High seat rail	Comfortable/steady	Sufficient time	Head	100	Dull	Fine	0-10 mph	Head wind	Stalked occasionally	Thick woodland	Vegetation <0.5m	Heavily obscured	Sika	Hind/doe	Under 1 yr	Small group (2-4)	Looking intently at stalker	Head-on
1	1	1	127	40-49	<5	25+	Deer Stalking Certificate 1	1-12 times per year	1-12 times per year	.24 calibre	100-125	2500-2999J	Sitting/kneeling/crouching	Flat rest	Uncomfortable/unsteady	Sufficient time	Chest	100	Quite bright	Fine	0-10 mph	Head wind	Unknown/new area	Thick woodland	Vegetation <0.5m	Unobscured	Sika	Stag/buck	Under 1 yr	Small group (2-4)	Unaware of stalker	Facing left
1	1	1	127	40-49	<5	25+	Deer Stalking Certificate 1	1-12 times per year	1-12 times per year	.24 calibre	100-125	2500-2999J	Standing	Stick(s)	Comfortable/steady	Sufficient time	Chest	80	Quite dark	Fine	0-10 mph	Head wind	Stalked occasionally	Fields	Bare ground	Unobscured	Roe	Hind/doe	Young (1-2 yrs)	Small group (2-4)	Unaware of stalker	Facing left
1	0		127	40-49	<5	25+	Deer Stalking Certificate 1	1-12 times per year	1-12 times per year	.24 calibre	100-125	2500-2999J	Sitting/kneeling/crouching	Bipod	Comfortable/steady	Sufficient time	Head	60	Quite bright	Fine	0-10 mph	Head wind	Stalked often	Open woodland	Vegetation <1m	Unobscured	Roe	Hind/doe	Under 1 yr	Small group (2-4)	Unaware of stalker	Facing left
1	1	1	127	40-49	<5	25+	Deer Stalking Certificate 1	1-12 times per year	1-12 times per year	.24 calibre	100-125	2500-2999J	Standing	Unsupported/freehand	Comfortable/steady	Sufficient time	Chest	30	Quite bright	Fine	0-10 mph	Head wind	Stalked regularly	Open woodland	Vegetation <0.5m	Partially obscured	Roe	Hind/doe	Under 1 yr	Small group (2-4)	Looking intently at stalker	Facing right
1	1	1	127	40-49	<5	25+	Deer Stalking Certificate 1	1-12 times per year	1-12 times per year	.24 calibre	100-125	2500-2999J	Standing	Stick(s)	Comfortable/steady	Very little time	High neck	25	Quite bright	Fine	0-10 mph	From right	Stalked often	Open woodland	Vegetation <0.5m	Partially obscured	Roe	Hind/doe	Mature adult	Alone	About to run	Facing right
1	1	1	127	40-49	<5	25+	Deer Stalking Certificate 1	1-12 times per year	1-12 times per year	.24 calibre	100-125	2500-2999J	High seat or vehicle	High seat rail	Comfortable/steady	More than adequate time	Chest	80	Quite bright	Fine	0-10 mph	Head wind	Stalked often	Open woodland	Vegetation <0.5m	Unobscured	Roe	Hind/doe	Under 1 yr	Small group (2-4)	Unaware of stalker	Facing left
1	1	1	127	40-49	<5	25+	Deer Stalking Certificate 1	1-12 times per year	1-12 times per year	.24 calibre	100-125	2500-2999J	Standing	Stick(s)	Uncomfortable/unsteady	Sufficient time	Chest	100	Quite dark	Fine	0-10 mph	From left	Stalked occasionally	Small woods/fields	Vegetation <0.5m	Unobscured	Roe	Hind/doe	Young (1-2 yrs)	Small group (2-4)	Alert	Facing left
1	1	1	127	40-49	<5	25+	Deer Stalking Certificate 1	1-12 times per year	1-12 times per year	.24 calibre	100-125	2500-2999J	Sitting/kneeling/crouching	Flat rest	Comfortable/steady	Sufficient time	Low neck	30	Dull	Fine	0-10 mph	Head wind	Stalked occasionally	Open woodland	Vegetation <0.5m	Partially obscured	Roe	Hind/doe	Young (1-2 yrs)	Small group (2-4)	Unaware of stalker	Facing left
1	1	1	127	40-49	<5	25+	Deer Stalking Certificate 1	1-12 times per year	1-12 times per year	.24 calibre	100-125	2500-2999J	Standing	Stick(s)	Comfortable/steady	Sufficient time	Chest	100	Quite dark	Fine	0-10 mph	Head wind	Stalked regularly	Open woodland	Vegetation <0.5m	Unobscured	Roe	Hind/doe	Mature adult	Small group (2-4)	Unaware of stalker	Facing right
1	0		127	40-49	<5	25+	Deer Stalking Certificate 1	1-12 times per year	1-12 times per year	.24 calibre	100-125	2500-2999J	Sitting/kneeling/crouching	Bipod	Comfortable/steady	Sufficient time	Head	60	Dull	Fine	0-10 mph	From right	Stalked regularly	Open woodland	Vegetation <0.5m	Heavily obscured	Roe	Hind/doe	Mature adult	Alone	Alert	Facing left
1	1	1	127	40-49	<5	25+	Deer Stalking Certificate 1	1-12 times per year	1-12 times per year	.24 calibre	100-125	2500-2999J	Standing	Stick(s)	Comfortable/steady	Sufficient time	Chest	70	Dull	Fine	0-10 mph	From left	Stalked occasionally	Small woods/fields	Vegetation <0.5m	Unobscured	Roe	Hind/doe	Mature adult	Small group (2-4)	Unaware of stalker	Facing left
1	1	1	127	40-49	<5	25+	Deer Stalking Certificate 1	1-12 times per year	1-12 times per year	.24 calibre	100-125	2500-2999J	Standing	Stick(s)	Comfortable/steady	Sufficient time	Chest	70	Quite dark	Fine	0-10 mph	From left	Stalked occasionally	Small woods/fields	Vegetation <0.5m	Unobscured	Roe	Stag/buck	Under 1 yr	Small group (2-4)	Alert	Facing right
1	1	1	127	40-49	<5	25+	Deer Stalking Certificate 1	1-12 times per year	1-12 times per year	.24 calibre	100-125	2500-2999J	Lying/prone	Bipod	Comfortable/steady	More than adequate time	Head	50	Very bright	Fine	11-20 mph	From left	Stalked occasionally	Fields	Vegetation <0.5m	Partially obscured	Roe	Hind/doe	Young (1-2 yrs)	Small group (2-4)	Unaware of stalker	Facing away
1	1	1	127	40-49	<5	25+	Deer Stalking Certificate 1	1-12 times per year	1-12 times per year	.24 calibre	100-125	2500-2999J	Lying/prone	Bipod	Uncomfortable/unsteady	Hurried	Chest	40	Quite dark	Fine	0-10 mph	From left	Stalked regularly	Fields	Vegetation <0.5m	Unobscured	Roe	Hind/doe	Mature adult	Small group (2-4)	Suspicious	Facing right
1	1	1	127	40-49	<5	25+	Deer Stalking Certificate 1	1-12 times per year	1-12 times per year	.24 calibre	100-125	2500-2999J	Standing	Stick(s)	Comfortable/steady	Sufficient time	Chest	120	Dull	Rain	0-10 mph	Head wind	Not well known	Fields	Vegetation <0.5m	Unobscured	Roe	Hind/doe	Mature adult	Small group (2-4)	Alert	Facing right
1	1	1	127	40-49	<5	25+	Deer Stalking Certificate 1	1-12 times per year	1-12 times per year	.24 calibre	100-125	2500-2999J	Lying/prone	Bipod	Comfortable/steady	Hurried	High neck	90	Dull	Rain	0-10 mph	From left	Not well known	Fields	Vegetation <0.5m	Unobscured	Roe	Hind/doe	Young (1-2 yrs)	Small group (2-4)	Alert	Facing away
1	1	1	127	40-49	<5	25+	Deer Stalking Certificate 1	1-12 times per year	1-12 times per year	.24 calibre	100-125	2500-2999J	Sitting/kneeling/crouching	Bipod	Comfortable/steady	Sufficient time	Chest	40	Quite bright	Fine	0-10 mph	From left	Stalked often	Open woodland	Vegetation <1m	Partially obscured	Roe	Hind/doe	Young (1-2 yrs)	Alone	Suspicious	Facing left
1	1	1	127	40-49	<5	25+	Deer Stalking Certificate 1	1-12 times per year	1-12 times per year	.24 calibre	100-125	2500-2999J	Lying/prone	Bipod	Comfortable/steady	Sufficient time	Chest	70	Quite dark	Fine	0-10 mph	From left	Stalked regularly	Fields	Vegetation <0.5m	Unobscured	Roe	Hind/doe	Mature adult	Small group (2-4)	Unaware of stalker	Facing right
1	1	1	127	40-49	<5	25+	Deer Stalking Certificate 1	1-12 times per year	1-12 times per year	.24 calibre	100-125	2500-2999J	Lying/prone	Bipod	Comfortable/steady	Very little time	Chest	90	Quite dark	Fine	0-10 mph	From left	Stalked regularly	Fields	Vegetation <0.5m	Unobscured	Roe	Hind/doe	Under 1 yr	Small group (2-4)	Suspicious	Facing left
1	1	1	127	40-49	<5	25+	Deer Stalking Certificate 1	1-12 times per year	1-12 times per year	.24 calibre	100-125	2500-2999J	Standing	Stick(s)	Comfortable/steady	Sufficient time	Chest	70	Quite dark	Fine	0-10 mph	From right	Not well known	Fields	Vegetation <0.5m	Unobscured	Roe	Hind/doe	Mature adult	Small group (2-4)	Unaware of stalker	Facing left
1	1	1	127	40-49	<5	25+	Deer Stalking Certificate 1	1-12 times per year	1-12 times per year	.24 calibre	100-125	2500-2999J	Standing	Stick(s)	Comfortable/steady	Sufficient time	Chest	40	Dull	Fog/Mist	0-10 mph	Head wind	Stalked often	Open woodland	Vegetation <0.5m	Unobscured	Roe	Hind/doe	Young (1-2 yrs)	Small group (2-4)	Unaware of stalker	Facing right
1	1	1	127	40-49	<5	25+	Deer Stalking Certificate 1	1-12 times per year	1-12 times per year	.24 calibre	100-125	2500-2999J	Standing	Stick(s)	Comfortable/steady	More than adequate time	Head	40	Dull	Fine	11-20 mph	Head wind	Stalked often	Open woodland	Vegetation <1m	Partially obscured	Roe	Hind/doe	Young (1-2 yrs)	Small group (2-4)	Unaware of stalker	Head-on
1	1	1	127	40-49	<5	25+	Deer Stalking Certificate 1	1-12 times per year	1-12 times per year	.24 calibre	100-125	2500-2999J	Sitting/kneeling/crouching	Bipod	Comfortable/steady	Sufficient time	Chest	80	Quite dark	Fine	0-10 mph	From left	Stalked regularly	Small woods/fields	Vegetation <0.5m	Unobscured	Roe	Hind/doe	Under 1 yr	Small group (2-4)	Unaware of stalker	Facing left
1	1	1	127	40-49	<5	25+	Deer Stalking Certificate 1	1-12 times per year	1-12 times per year	.24 calibre	100-125	2500-2999J	Standing	Stick(s)	Comfortable/steady	Very little time	Head	50	Quite bright	Fine	0-10 mph	From behind	Stalked regularly	Open woodland	Vegetation <0.5m	Heavily obscured	Roe	Hind/doe	Young (1-2 yrs)	Alone	Alert	Facing away
1	1	1	127	40-49	<5	25+	Deer Stalking Certificate 1	1-12 times per year	1-12 times per year	.24 calibre	100-125	2500-2999J	Standing	Unsupported/freehand	Comfortable/steady	Sufficient time	Chest	10	Quite dark	Fine	11-20 mph	From left	Stalked occasionally	Small woods/fields	Vegetation <0.5m	Partially obscured	Roe	Stag/buck	Mature adult	Alone	Unaware of stalker	Facing left
1	1	0	127	40-49	<5	25+	Deer Stalking Certificate 1	1-12 times per year	1-12 times per year	.24 calibre	100-125	2500-2999J	Lying/prone	Bipod	Comfortable/steady	Sufficient time	Chest	130	Quite dark	Rain	11-20 mph	From right	Stalked regularly	Fields	Vegetation <0.5m	Unobscured	Roe	Stag/buck	Under 1 yr	Small group (2-4)	Unaware of stalker	Facing left
1	1	1	127	40-49	<5	25+	Deer Stalking Certificate 1	1-12 times per year	1-12 times per year	.24 calibre	100-125	2500-2999J	Sitting/kneeling/crouching	Bipod	Comfortable/steady	More than adequate time	Chest	60	Quite bright	Fine	0-10 mph	From right	Stalked often	Fields	Vegetation <0.5m	Unobscured	Roe	Stag/buck	Mature adult	Small group (2-4)	Unaware of stalker	Facing left
1	1	1	127	40-49	<5	25+	Deer Stalking Certificate 1	1-12 times per year	1-12 times per year	.24 calibre	100-125	2500-2999J	Lying/prone	Bipod	Comfortable/steady	Sufficient time	Chest	100	Quite dark	Fine	0-10 mph	From right	Stalked regularly	Fields	Vegetation <0.5m	Unobscured	Roe	Stag/buck	Young (1-2 yrs)	Alone	Unaware of stalker	Facing right
1	1	1	127	40-49	<5	25+	Deer Stalking Certificate 1	1-12 times per year	1-12 times per year	.24 calibre	100-125	2500-2999J	Standing	Stick(s)	Comfortable/steady	Sufficient time	Chest	50	Quite dark	Fine	0-10 mph	Head wind	Stalked regularly	Small woods/fields	Vegetation <0.5m	Unobscured	Roe	Stag/buck	Young (1-2 yrs)	Small group (2-4)	Unaware of stalker	Facing right
1	1	1	127	40-49	<5	25+	Deer Stalking Certificate 1	1-12 times per year	1-12 times per year	.24 calibre	100-125	2500-2999J	Lying/prone	Bipod	Comfortable/steady	Hurried	Chest	100	Very bright	Fine	0-10 mph	Head wind	Stalked often	Small woods/fields	Vegetation <0.5m	Unobscured	Roe	Stag/buck	Young (1-2 yrs)	Alone	About to run	Facing left
1	1	1	127	40-49	<5	25+	Deer Stalking Certificate 1	1-12 times per year	1-12 times per year	.24 calibre	100-125	2500-2999J	Standing	Stick(s)	Comfortable/steady	Very little time	Chest	60	Quite dark	Fine	0-10 mph	From left	Stalked occasionally	Fields	Vegetation <1m	Unobscured	Roe	Stag/buck	Mature adult	Small group (2-4)	Looking intently at stalker	Facing right
1	1	1	127	40-49	<5	25+	Deer Stalking Certificate 1	1-12 times per year	1-12 times per year	.24 calibre	100-125	2500-2999J	High seat or vehicle	Flat rest	Comfortable/steady	Very little time	Chest	60	Quite bright	Fine	0-10 mph	From behind	Stalked often	Small woods/fields	Vegetation <0.5m	Unobscured	Roe	Stag/buck	Mature adult	Alone	Looking intently at stalker	Facing right
1	1	1	127	40-49	<5	25+	Deer Stalking Certificate 1	1-12 times per year	1-12 times per year	.24 calibre	100-125	2500-2999J	Standing	Unsupported/freehand	Comfortable/steady	Hurried	Chest	10	Quite bright	Fine	0-10 mph	From behind	Stalked occasionally	Fields	Bare ground	Unobscured	Roe	Stag/buck	Young (1-2 yrs)	Alone	About to run	Facing left
1	1	1	127	40-49	<5	25+	Deer Stalking Certificate 1	1-12 times per year	1-12 times per year	.24 calibre	100-125	2500-2999J	High seat or vehicle	High seat rail	Comfortable/steady	More than adequate time	Chest	90	Quite bright	Fine	0-10 mph	Head wind	Stalked occasionally	Fields	Vegetation <1m	Partially obscured	Roe	Stag/buck	Mature adult	Alone	Unaware of stalker	Facing left
1	1	1	127	40-49	<5	25+	Deer Stalking Certificate 1	1-12 times per year	1-12 times per year	.24 calibre	100-125	2500-2999J	Sitting/kneeling/crouching	Bipod	Comfortable/steady	Sufficient time	Chest	100	Very bright	Fine	0-10 mph	Head wind	Stalked occasionally	Fields	Vegetation <1m	Partially obscured	Roe	Stag/buck	Mature adult	Alone	Unaware of stalker	Facing left
1	1	1	127	40-49	<5	25+	Deer Stalking Certificate 1	1-12 times per year	1-12 times per year	.24 calibre	100-125	2500-2999J	Lying/prone	Bipod	Comfortable/steady	Sufficient time	Chest	50	Quite bright	Fine	0-10 mph	From left	Stalked regularly	Small woods/fields	Vegetation <0.5m	Unobscured	Roe	Stag/buck	Mature adult	Alone	Unaware of stalker	Facing left
1	1	1	127	40-49	<5	25+	Deer Stalking Certificate 1	1-12 times per year	1-12 times per year	.24 calibre	100-125	2500-2999J	Standing	Stick(s)	Comfortable/steady	More than adequate time	Head	30	Quite bright	Fine	0-10 mph	From left	Stalked often	Small woods/fields	Vegetation <0.5m	Unobscured	Roe	Stag/buck	Young (1-2 yrs)	Small group (2-4)	Unaware of stalker	Facing left
1	1	1	127	40-49	<5	25+	Deer Stalking Certificate 1	1-12 times per year	1-12 times per year	.24 calibre	100-125	2500-2999J	Lying/prone	Bipod	Comfortable/steady	Sufficient time	Chest	100	Quite dark	Fine	0-10 mph	From right	Stalked regularly	Small woods/fields	Vegetation <0.5m	Unobscured	Roe	Stag/buck	Mature adult	Alone	Unaware of stalker	Facing right
1	1	1	127	40-49	<5	25+	Deer Stalking Certificate 1	1-12 times per year	1-12 times per year	.24 calibre	100-125	2500-2999J	Sitting/kneeling/crouching	Off elbows	Comfortable/steady	Very little time	Low neck	9	Quite bright	Fine	0-10 mph	From behind	Stalked often	Small woods/fields	Vegetation <1m	Partially obscured	Roe	Stag/buck	Mature adult	Alone	Unaware of stalker	Head-on
1	1	1	127	40-49	<5	25+	Deer Stalking Certificate 1	1-12 times per year	1-12 times per year	.24 calibre	100-125	2500-2999J	Standing	Stick(s)	Comfortable/steady	Sufficient time	Head	50	Quite bright	Fine	0-10 mph	From right	Stalked often	Small woods/fields	Vegetation <1m	Heavily obscured	Roe	Stag/buck	Young (1-2 yrs)	Alone	Suspicious	Facing right
1	1	1	127	40-49	<5	25+	Deer Stalking Certificate 1	1-12 times per year	1-12 times per year	.24 calibre	100-125	2500-2999J	High seat or vehicle	High seat rail	Comfortable/steady	Sufficient time	Head	50	Dull	Fine	0-10 mph	From right	Stalked regularly	Small woods/fields	Vegetation <1m	Partially obscured	Roe	Stag/buck	Mature adult	Alone	Suspicious	Facing away
1	1	1	127	40-49	<5	25+	Deer Stalking Certificate 1	1-12 times per year	1-12 times per year	.24 calibre	100-125	2500-2999J	Lying/prone	Bipod	Comfortable/steady	Hurried	Low neck	120	Quite bright	Fine	0-10 mph	From left	Not well known	Thick woodland	Vegetation <1m	Unobscured	Sika	Stag/buck	Young (1-2 yrs)	Small group (2-4)	Looking intently at stalker	Facing left
1	1	1	127	40-49	<5	25+	Deer Stalking Certificate 1	1-12 times per year	1-12 times per year	.24 calibre	100-125	2500-2999J	High seat or vehicle	High seat rail	Comfortable/steady	Very little time	Chest	70	Quite dark	Rain	0-10 mph	Head wind	Not well known	Thick woodland	Vegetation <0.5m	Unobscured	Sika	Stag/buck	Old	Alone	Unaware of stalker	Facing left
1	1	1	127	40-49	<5	25+	Deer Stalking Certificate 1	1-12 times per year	1-12 times per year	.24 calibre	100-125	2500-2999J	Standing	Stick(s)	Comfortable/steady	More than adequate time	Chest	60	Quite dark	Fine	0-10 mph	From right	Stalked often	Small woods/fields	Vegetation <0.5m	Unobscured	Roe	Stag/buck	Young (1-2 yrs)	Small group (2-4)	Unaware of stalker	Facing left
1	1	1	127	40-49	<5	25+	Deer Stalking Certificate 1	1-12 times per year	1-12 times per year	.24 calibre	100-125	2500-2999J	Standing	Stick(s)	Comfortable/steady	Very little time	Chest	50	Quite dark	Fine	0-10 mph	From right	Stalked occasionally	Small woods/fields	Vegetation <0.5m	Unobscured	Roe	Stag/buck	Young (1-2 yrs)	Small group (2-4)	Suspicious	Facing right
1	1	1	131	50-59	<5	<10	Deer Stalking Certificate 1	More than once per month	More than once per month	.24 calibre	100-125	2500-2999J	Standing	Stick(s)	Comfortable/steady	Sufficient time	Chest	40	Quite dark	Fine	0-10 mph	From right	Stalked regularly	Thick woodland	Vegetation <1m	Unobscured	Fallow	Stag/buck	Young (1-2 yrs)	Alone	Looking intently at stalker	Facing left
1	1	0	131	50-59	<5	<10	Deer Stalking Certificate 1	More than once per month	More than once per month	.24 calibre	100-125	2500-2999J	Standing	Stick(s)	Comfortable/steady	Sufficient time	Head	20	Twilight	Rain	21-30 mph	From left	Stalked regularly	Open woodland	Vegetation <0.5m	Partially obscured	Fallow	Stag/buck	Young (1-2 yrs)	Alone	Suspicious	Head-on
1	1	1	131	50-59	<5	<10	Deer Stalking Certificate 1	More than once per month	More than once per month	.24 calibre	100-125	2500-2999J	Lying/prone	Flat rest	Uncomfortable/unsteady	Sufficient time	Head	55	Very bright	Fine	0-10 mph	Head wind	Stalked occasionally	Fields	Vegetation <0.5m	Unobscured	Roe	Hind/doe	Mature adult	Small group (2-4)	Suspicious	Head-on
1	1	1	131	50-59	<5	<10	Deer Stalking Certificate 1	More than once per month	More than once per month	.24 calibre	100-125	2500-2999J	Lying/prone	Flat rest	Comfortable/steady	Sufficient time	Head	60	Quite bright	Fine	0-10 mph	From behind	Stalked regularly	Fields	Vegetation <0.5m	Unobscured	Fallow	Hind/doe	Mature adult	Large group (5-10)	Looking intently at stalker	Head-on
1	1	1	131	50-59	<5	<10	Deer Stalking Certificate 1	More than once per month	More than once per month	.24 calibre	100-125	2500-2999J	Standing	Vertical rest	Comfortable/steady	Very little time	Head	65	Quite bright	Fine	11-20 mph	From left	Stalked regularly	Fields	Vegetation <0.5m	Unobscured	Fallow	Hind/doe	Young (1-2 yrs)	Large group (5-10)	Looking intently at stalker	Head-on
1	1	1	131	50-59	<5	<10	Deer Stalking Certificate 1	More than once per month	More than once per month	.24 calibre	100-125	2500-2999J	Sitting/kneeling/crouching	Flat rest	Comfortable/steady	Sufficient time	Head	110	Quite bright	Fog/Mist	0-10 mph	Head wind	Unknown/new area	Small woods/fields	Vegetation <1m	Heavily obscured	Fallow	Hind/doe	Mature adult	Small group (2-4)	Suspicious	Facing left
1	0		131	50-59	<5	<10	Deer Stalking Certificate 1	More than once per month	More than once per month	.24 calibre	100-125	2500-2999J	Sitting/kneeling/crouching	Flat rest	Comfortable/steady	Sufficient time	Head	30	Quite bright	Fine	0-10 mph	From left	Not well known	Thick woodland	Vegetation <1m	Partially obscured	Fallow	Hind/doe	Under 1 yr	Small group (2-4)	Unaware of stalker	Facing right
1	1	1	131	50-59	<5	<10	Deer Stalking Certificate 1	More than once per month	More than once per month	.24 calibre	100-125	2500-2999J	Lying/prone	Bipod	Comfortable/steady	Very little time	Head	85	Quite bright	Fine	0-10 mph	From right	Stalked occasionally	Open woodland	Vegetation 1-2m	Partially obscured	Fallow	Hind/doe	Mature adult	Small group (2-4)	About to run	Facing left
1	1	1	131	50-59	<5	<10	Deer Stalking Certificate 1	More than once per month	More than once per month	.24 calibre	100-125	2500-2999J	Lying/prone	Flat rest	Comfortable/steady	Very little time	High neck	35	Quite bright	Fine	0-10 mph	From right	Stalked occasionally	Fields	Vegetation <0.5m	Unobscured	Fallow	Stag/buck	Under 1 yr	Alone	Alert	Facing away
1	1	1	131	50-59	<5	<10	Deer Stalking Certificate 1	More than once per month	More than once per month	.24 calibre	100-125	2500-2999J	Sitting/kneeling/crouching	Flat rest	Comfortable/steady	More than adequate time	Head	75	Dull	Fine	0-10 mph	No wind	Stalked occasionally	Small woods/fields	Vegetation <1m	Partially obscured	Fallow	Hind/doe	Young (1-2 yrs)	Alone	Suspicious	Head-on
1	1	1	131	50-59	<5	<10	Deer Stalking Certificate 1	More than once per month	More than once per month	.24 calibre	100-125	2000-2499J	Standing	Flat rest	Uncomfortable/unsteady	Very little time	Head	85	Dull	Fine	0-10 mph	From right	Stalked occasionally	Small woods/fields	Vegetation <1m	Partially obscured	Fallow	Hind/doe	Mature adult	Alone	Suspicious	Head-on
1	1	0	131	50-59	<5	<10	Deer Stalking Certificate 1	More than once per month	More than once per month	.24 calibre	100-125	2000-2499J	Lying/prone	Flat rest	Comfortable/steady	More than adequate time	Head	85	Quite bright	Fine	0-10 mph	Head wind	Stalked occasionally	Small woods/fields	Vegetation <1m	Partially obscured	Fallow	Stag/buck	Under 1 yr	Small group (2-4)	Unaware of stalker	Head-on
1	1	1	131	50-59	<5	<10	Deer Stalking Certificate 1	More than once per month	More than once per month	.24 calibre	100-125	2500-2999J	Sitting/kneeling/crouching	Flat rest	Uncomfortable/unsteady	Hurried	Head	75	Dull	Fine	21-30 mph	From right	Stalked regularly	Fields	Vegetation <0.5m	Unobscured	Fallow	Stag/buck	Under 1 yr	Large group (5-10)	About to run	Facing left
1	1	1	131	50-59	<5	<10	Deer Stalking Certificate 1	More than once per month	More than once per month	.24 calibre	100-125	2500-2999J	Standing	Stick(s)	Comfortable/steady	Hurried	Head	75	Dull	Fine	11-20 mph	Head wind	Stalked regularly	Small woods/fields	Vegetation <0.5m	Unobscured	Fallow	Stag/buck	Under 1 yr	Small group (2-4)	Alert	Facing left
1	1	1	131	50-59	<5	<10	Deer Stalking Certificate 1	More than once per month	More than once per month	.24 calibre	100-125	2500-2999J	Lying/prone	Bipod	Comfortable/steady	Sufficient time	Head	100	Quite bright	Fine	21-30 mph	From behind	Stalked regularly	Fields	Vegetation <1m	Partially obscured	Fallow	Stag/buck	Under 1 yr	Large group (5-10)	Unaware of stalker	Facing left
1	1	1	131	50-59	<5	<10	Deer Stalking Certificate 1	More than once per month	More than once per month	.24 calibre	100-125	2500-2999J	Lying/prone	Bipod	Comfortable/steady	More than adequate time	Head	80	Quite bright	Fine	11-20 mph	Head wind	Unknown/new area	Fields	Vegetation <0.5m	Unobscured	Fallow	Stag/buck	Mature adult	Small group (2-4)	Unaware of stalker	Facing left
1	1	1	131	50-59	<5	<10	Deer Stalking Certificate 1	More than once per month	More than once per month	.24 calibre	100-125	2500-2999J	Sitting/kneeling/crouching	Flat rest	Comfortable/steady	More than adequate time	Head	100	Very bright	Fine	11-20 mph	Head wind	Stalked occasionally	Fields	Vegetation <0.5m	Unobscured	Fallow	Stag/buck	Young (1-2 yrs)	Large group (5-10)	Unaware of stalker	Head-on
1	1	1	131	50-59	<5	<10	Deer Stalking Certificate 1	More than once per month	More than once per month	.24 calibre	100-125	2500-2999J	Lying/prone	Flat rest	Comfortable/steady	Sufficient time	Head	80	Quite dark	Fine	0-10 mph	From right	Stalked regularly	Fields	Vegetation <0.5m	Unobscured	Fallow	Stag/buck	Young (1-2 yrs)	Small group (2-4)	Suspicious	Facing right
1	1	1	131	50-59	<5	<10	Deer Stalking Certificate 1	More than once per month	More than once per month	.24 calibre	100-125	2000-2499J	Lying/prone	Bipod	Comfortable/steady	Very little time	Head	150	Quite bright	Fine	0-10 mph	From left	Stalked regularly	Fields	Vegetation 1-2m	Partially obscured	Fallow	Stag/buck	Young (1-2 yrs)	Alone	Looking intently at stalker	Head-on
1	1	1	131	50-59	<5	<10	Deer Stalking Certificate 1	More than once per month	More than once per month	.24 calibre	100-125	2500-2999J	Sitting/kneeling/crouching	Vertical rest	Uncomfortable/unsteady	Sufficient time	Chest	80	Quite bright	Fine	11-20 mph	From right	Stalked often	Fields	Vegetation <0.5m	Unobscured	Fallow	Stag/buck	Young (1-2 yrs)	Small group (2-4)	Suspicious	Facing left
1	1	1	131	50-59	<5	<10	Deer Stalking Certificate 1	More than once per month	More than once per month	.24 calibre	100-125	2500-2999J	Lying/prone	Bipod	Comfortable/steady	Very little time	Head	120	Quite bright	Fine	0-10 mph	No wind	Stalked regularly	Fields	Vegetation <0.5m	Unobscured	Fallow	Stag/buck	Young (1-2 yrs)	Large group (5-10)	Alert	Facing right
1	1	1	131	50-59	<5	<10	Deer Stalking Certificate 1	More than once per month	More than once per month	.24 calibre	100-125	2500-2999J	Sitting/kneeling/crouching	Bipod	Uncomfortable/unsteady	Sufficient time	Head	100	Quite bright	Fine	0-10 mph	No wind	Stalked often	Fields	Vegetation <0.5m	Partially obscured	Fallow	Stag/buck	Young (1-2 yrs)	Herd (10+)	Unaware of stalker	Facing left
1	1	1	131	50-59	<5	<10	Deer Stalking Certificate 1	More than once per month	More than once per month	.24 calibre	100-125	2500-2999J	Sitting/kneeling/crouching	Flat rest	Comfortable/steady	Hurried	Head	75	Dull	Fine	21-30 mph	From right	Stalked regularly	Fields	Vegetation <0.5m	Partially obscured	Fallow	Stag/buck	Mature adult	Herd (10+)	Unaware of stalker	Facing left
1	1	1	131	50-59	<5	<10	Deer Stalking Certificate 1	More than once per month	More than once per month	.24 calibre	100-125	2500-2999J	Lying/prone	Bipod	Comfortable/steady	More than adequate time	Head	150	Quite dark	Fine	11-20 mph	No wind	Stalked occasionally	Fields	Vegetation <0.5m	Unobscured	Fallow	Hind/doe	Under 1 yr	Alone	Unaware of stalker	Facing left
1	0		131	50-59	<5	<10	Deer Stalking Certificate 1	More than once per month	More than once per month	.24 calibre	100-125	2500-2999J	Sitting/kneeling/crouching	Flat rest	Comfortable/steady	Sufficient time	Head	60	Very bright	Hail/Snow	0-10 mph	From behind	Stalked regularly	Fields	Vegetation <0.5m	Unobscured	Fallow	Hind/doe	Mature adult	Small group (2-4)	About to run	Facing right
1	1	1	131	50-59	<5	<10	Deer Stalking Certificate 1	More than once per month	More than once per month	.24 calibre	100-125	2500-2999J	Lying/prone	Flat rest	Comfortable/steady	Very little time	Head	80	Very bright	Fine	0-10 mph	From right	Not well known	Fields	Vegetation <0.5m	Partially obscured	Fallow	Hind/doe	Under 1 yr	Small group (2-4)	Suspicious	Facing right
1	1	1	131	50-59	<5	<10	Deer Stalking Certificate 1	More than once per month	More than once per month	.24 calibre	100-125	2500-2999J	Lying/prone	Flat rest	Comfortable/steady	Very little time	Head	90	Quite bright	Fine	0-10 mph	From behind	Stalked occasionally	Fields	Vegetation <0.5m	Unobscured	Fallow	Stag/buck	Under 1 yr	Large group (5-10)	About to run	Head-on
1	1	1	137	40-49	<5	10-24	Deer Stalking Certificate 2	1-12 times per year	1-12 times per year	.24 calibre	100-125	2500-2999J	Standing	Stick(s)	Comfortable/steady	Very little time	Chest	110	Dull	Fog/Mist	0-10 mph	Head wind	Stalked regularly	Open woodland	Vegetation <0.5m	Partially obscured	Roe	Hind/doe	Young (1-2 yrs)	Alone	Alert	Facing right
1	1	1	137	40-49	<5	10-24	Deer Stalking Certificate 2	1-12 times per year	1-12 times per year	.24 calibre	100-125	2500-2999J	Standing	Stick(s)	Comfortable/steady	More than adequate time	High neck	70	Dull	Fine	0-10 mph	Head wind	Stalked regularly	Thick woodland	Woodland	Partially obscured	Red	Hind/doe	Mature adult	Small group (2-4)	Unaware of stalker	Facing left
1	1	1	137	40-49	<5	10-24	Deer Stalking Certificate 2	1-12 times per year	1-12 times per year	.24 calibre	100-125	2500-2999J	Standing	Stick(s)	Comfortable/steady	Very little time	High neck	85	Dull	Fine	0-10 mph	Head wind	Stalked regularly	Thick woodland	Woodland	Partially obscured	Red	Hind/doe	Under 1 yr	Small group (2-4)	Alert	Facing right
1	1	1	137	40-49	<5	10-24	Deer Stalking Certificate 2	1-12 times per year	1-12 times per year	.24 calibre	100-125	2500-2999J	Standing	Stick(s)	Comfortable/steady	Sufficient time	Chest	60	Dull	Fine	0-10 mph	From left	Stalked regularly	Open woodland	Woodland	Unobscured	Roe	Hind/doe	Young (1-2 yrs)	Alone	Unaware of stalker	Facing right
1	1	1	137	40-49	<5	10-24	Deer Stalking Certificate 2	1-12 times per year	1-12 times per year	.24 calibre	100-125	2500-2999J	Sitting/kneeling/crouching	Vertical rest	Uncomfortable/unsteady	Hurried	Chest	55	Very bright	Fine	0-10 mph	From left	Stalked regularly	Open/broken ground	Bare ground	Unobscured	Roe	Hind/doe	Under 1 yr	Small group (2-4)	Alert	Facing left
1	0		137	40-49	<5	10-24	Deer Stalking Certificate 2	1-12 times per year	1-12 times per year	.24 calibre	100-125	2500-2999J	Sitting/kneeling/crouching	Vertical rest	Uncomfortable/unsteady	Hurried	Head	100	Very bright	Fine	0-10 mph	From left	Stalked regularly	Open/broken ground	Bare ground	Unobscured	Roe	Hind/doe	Mature adult	Small group (2-4)	Looking intently at stalker	Head-on
1	1	1	137	40-49	<5	10-24	Deer Stalking Certificate 2	1-12 times per year	1-12 times per year	.24 calibre	100-125	2500-2999J	Standing	Stick(s)	Comfortable/steady	Sufficient time	Chest	80	Dull	Fine	11-20 mph	Head wind	Stalked regularly	Open woodland	Woodland	Partially obscured	Roe	Hind/doe	Mature adult	Alone	Unaware of stalker	Facing away
1	1	1	137	40-49	<5	10-24	Deer Stalking Certificate 2	1-12 times per year	1-12 times per year	.24 calibre	100-125	2500-2999J	Lying/prone	Off elbows	Comfortable/steady	Very little time	Chest	145	Quite dark	Fine	0-10 mph	Head wind	Stalked often	Bare hillside	Bare ground	Unobscured	Red	Hind/doe	Mature adult	Large group (5-10)	Suspicious	Facing right
1	1	1	137	40-49	<5	10-24	Deer Stalking Certificate 2	1-12 times per year	1-12 times per year	.24 calibre	100-125	2500-2999J	Lying/prone	Off elbows	Comfortable/steady	Very little time	Chest	160	Quite dark	Fine	0-10 mph	Head wind	Stalked often	Bare hillside	Bare ground	Unobscured	Red	Hind/doe	Mature adult	Large group (5-10)	About to run	Facing left
1	1	0	137	40-49	<5	10-24	Deer Stalking Certificate 2	1-12 times per year	1-12 times per year	.24 calibre	100-125	2500-2999J	Standing	Stick(s)	Comfortable/steady	Hurried	Chest	85	Very bright	Fine	0-10 mph	From behind	Stalked regularly	Open woodland	Vegetation <0.5m	Unobscured	Red	Hind/doe	Under 1 yr	Small group (2-4)	About to run	Facing right
1	1	1	137	40-49	<5	10-24	Deer Stalking Certificate 2	1-12 times per year	1-12 times per year	.24 calibre	100-125	2500-2999J	Standing	Stick(s)	Comfortable/steady	Very little time	Chest	45	Quite bright	Rain	21-30 mph	From right	Stalked often	Open woodland	Woodland	Partially obscured	Roe	Hind/doe	Mature adult	Alone	Suspicious	Facing right
1	1	1	137	40-49	<5	10-24	Deer Stalking Certificate 2	1-12 times per year	1-12 times per year	.24 calibre	100-125	2500-2999J	Standing	Stick(s)	Uncomfortable/unsteady	Hurried	Chest	110	Very bright	Fine	0-10 mph	Head wind	Stalked regularly	Open woodland	Vegetation <0.5m	Unobscured	Roe	Hind/doe	Mature adult	Small group (2-4)	Looking intently at stalker	Facing right
1	1	1	137	40-49	<5	10-24	Deer Stalking Certificate 2	1-12 times per year	1-12 times per year	.24 calibre	100-125	2500-2999J	Sitting/kneeling/crouching	Stick(s)	Comfortable/steady	More than adequate time	Chest	90	Very bright	Fine	11-20 mph	From right	Stalked often	Small woods/fields	Vegetation <0.5m	Unobscured	Roe	Hind/doe	Under 1 yr	Small group (2-4)	Unaware of stalker	Facing right
1	1	1	137	40-49	<5	10-24	Deer Stalking Certificate 2	1-12 times per year	1-12 times per year	.24 calibre	100-125	2500-2999J	Standing	Stick(s)	Comfortable/steady	More than adequate time	Chest	70	Very bright	Rain	0-10 mph	From right	Stalked often	Small woods/fields	Vegetation <0.5m	Unobscured	Roe	Hind/doe	Mature adult	Small group (2-4)	Unaware of stalker	Facing right
1	1	1	137	40-49	<5	10-24	Deer Stalking Certificate 2	1-12 times per year	1-12 times per year	.24 calibre	100-125	2500-2999J	Standing	Stick(s)	Comfortable/steady	Very little time	Chest	90	Twilight	Rain	0-10 mph	From right	Stalked often	Small woods/fields	Vegetation <0.5m	Unobscured	Roe	Hind/doe	Mature adult	Small group (2-4)	Alert	Facing right
1	1	1	137	40-49	<5	10-24	Deer Stalking Certificate 2	1-12 times per year	1-12 times per year	.24 calibre	100-125	2500-2999J	Standing	Stick(s)	Comfortable/steady	More than adequate time	Chest	60	Quite dark	Fine	11-20 mph	From right	Stalked regularly	Small woods/fields	Vegetation <1m	Partially obscured	Roe	Hind/doe	Mature adult	Small group (2-4)	Unaware of stalker	Facing right
1	1	1	137	40-49	<5	10-24	Deer Stalking Certificate 2	1-12 times per year	1-12 times per year	.24 calibre	100-125	2500-2999J	Standing	Stick(s)	Comfortable/steady	More than adequate time	Chest	65	Dull	Fine	11-20 mph	From right	Stalked regularly	Open/broken ground	Vegetation <1m	Partially obscured	Roe	Hind/doe	Under 1 yr	Small group (2-4)	Unaware of stalker	Facing left
1	1	1	137	40-49	<5	10-24	Deer Stalking Certificate 2	1-12 times per year	1-12 times per year	.24 calibre	100-125	2500-2999J	Standing	Stick(s)	Comfortable/steady	Sufficient time	Low neck	110	Very bright	Fine	0-10 mph	Head wind	Stalked regularly	Open/broken ground	Vegetation <0.5m	Unobscured	Red	Hind/doe	Under 1 yr	Alone	Unaware of stalker	Facing right
1	1	1	137	40-49	<5	10-24	Deer Stalking Certificate 2	1-12 times per year	1-12 times per year	.24 calibre	100-125	2500-2999J	Standing	Stick(s)	Comfortable/steady	Sufficient time	Chest	80	Twilight	Fine	0-10 mph	From left	Stalked regularly	Small woods/fields	Vegetation <0.5m	Unobscured	Roe	Hind/doe	Young (1-2 yrs)	Alone	Unaware of stalker	Facing right
1	1	1	137	40-49	<5	10-24	Deer Stalking Certificate 2	1-12 times per year	1-12 times per year	.24 calibre	100-125	2500-2999J	Standing	Stick(s)	Uncomfortable/unsteady	Sufficient time	Chest	160	Quite bright	Fine	0-10 mph	Head wind	Stalked regularly	Fields	Vegetation <0.5m	Unobscured	Roe	Hind/doe	Mature adult	Small group (2-4)	Alert	Facing right
1	1	1	137	40-49	<5	10-24	Deer Stalking Certificate 2	1-12 times per year	1-12 times per year	.24 calibre	100-125	2500-2999J	Standing	Stick(s)	Comfortable/steady	More than adequate time	High neck	55	Quite dark	Fine	0-10 mph	Head wind	Stalked regularly	Thick woodland	Vegetation <0.5m	Unobscured	Roe	Hind/doe	Under 1 yr	Alone	Unaware of stalker	Facing right
1	1	1	137	40-49	<5	10-24	Deer Stalking Certificate 2	1-12 times per year	1-12 times per year	.24 calibre	100-125	2500-2999J	Standing	Stick(s)	Comfortable/steady	Very little time	Low neck	20	Quite bright	Fine	11-20 mph	From left	Stalked regularly	Open woodland	Vegetation <1m	Heavily obscured	Roe	Hind/doe	Mature adult	Alone	Looking intently at stalker	Head-on
1	1	1	137	40-49	<5	10-24	Deer Stalking Certificate 2	1-12 times per year	1-12 times per year	.24 calibre	100-125	2500-2999J	Sitting/kneeling/crouching	Stick(s)	Comfortable/steady	Very little time	Chest	110	Dull	Fine	0-10 mph	Head wind	Stalked often	Open/broken ground	Vegetation <0.5m	Partially obscured	Roe	Hind/doe	Mature adult	Small group (2-4)	Suspicious	Facing right
1	1	1	137	40-49	<5	10-24	Deer Stalking Certificate 2	1-12 times per year	1-12 times per year	.24 calibre	100-125	2500-2999J	Lying/prone	Flat rest	Comfortable/steady	More than adequate time	Chest	100	Dull	Fine	0-10 mph	From right	Stalked often	Fields	Bare ground	Unobscured	Roe	Stag/buck	Mature adult	Alone	Unaware of stalker	Facing right
1	1	1	137	40-49	<5	10-24	Deer Stalking Certificate 2	1-12 times per year	1-12 times per year	.24 calibre	100-125	2500-2999J	Standing	Stick(s)	Comfortable/steady	Sufficient time	Chest	60	Quite bright	Fine	0-10 mph	From left	Stalked regularly	Small woods/fields	Vegetation <1m	Unobscured	Roe	Stag/buck	Young (1-2 yrs)	Alone	Unaware of stalker	Facing right
1	1	1	137	40-49	<5	10-24	Deer Stalking Certificate 2	1-12 times per year	1-12 times per year	.24 calibre	100-125	2500-2999J	Sitting/kneeling/crouching	Stick(s)	Comfortable/steady	More than adequate time	Low neck	50	Very bright	Fine	11-20 mph	Head wind	Not well known	Small woods/fields	Vegetation <0.5m	Partially obscured	Roe	Stag/buck	Mature adult	Alone	Unaware of stalker	Facing left
1	1	1	137	40-49	<5	10-24	Deer Stalking Certificate 2	1-12 times per year	1-12 times per year	.24 calibre	100-125	2500-2999J	Sitting/kneeling/crouching	Vertical rest	Comfortable/steady	Sufficient time	Chest	140	Quite dark	Rain	11-20 mph	From right	Not well known	Fields	Bare ground	Unobscured	Roe	Stag/buck	Mature adult	Small group (2-4)	Unaware of stalker	Facing right
1	1	1	137	40-49	<5	10-24	Deer Stalking Certificate 2	1-12 times per year	1-12 times per year	.24 calibre	100-125	2500-2999J	Standing	Stick(s)	Comfortable/steady	Sufficient time	High neck	55	Dull	Rain	0-10 mph	From left	Stalked often	Small woods/fields	Vegetation <1m	Partially obscured	Roe	Stag/buck	Mature adult	Small group (2-4)	Alert	Facing left
1	1	1	137	40-49	<5	10-24	Deer Stalking Certificate 2	1-12 times per year	1-12 times per year	.24 calibre	100-125	2500-2999J	Standing	Stick(s)	Comfortable/steady	Very little time	Chest	110	Quite bright	Fine	0-10 mph	Head wind	Not well known	Open woodland	Vegetation <1m	Partially obscured	Roe	Stag/buck	Mature adult	Small group (2-4)	Unaware of stalker	Facing right
1	1	1	137	40-49	<5	10-24	Deer Stalking Certificate 2	1-12 times per year	1-12 times per year	.24 calibre	100-125	2500-2999J	Sitting/kneeling/crouching	Stick(s)	Comfortable/steady	More than adequate time	High neck	130	Very bright	Fine	11-20 mph	From left	Stalked often	Small woods/fields	Vegetation <0.5m	Partially obscured	Roe	Stag/buck	Young (1-2 yrs)	Alone	Unaware of stalker	Facing left
1	1	1	137	40-49	<5	10-24	Deer Stalking Certificate 2	1-12 times per year	1-12 times per year	.24 calibre	100-125	2500-2999J	Standing	Stick(s)	Comfortable/steady	Hurried	Low neck	65	Very bright	Fine	11-20 mph	From left	Stalked often	Small woods/fields	Vegetation <0.5m	Partially obscured	Roe	Stag/buck	Mature adult	Alone	Suspicious	Head-on
1	1	1	137	40-49	<5	10-24	Deer Stalking Certificate 2	1-12 times per year	1-12 times per year	.24 calibre	100-125	2500-2999J	Sitting/kneeling/crouching	Stick(s)	Comfortable/steady	Sufficient time	Chest	90	Quite dark	Rain	21-30 mph	Head wind	Stalked occasionally	Open/broken ground	Vegetation <0.5m	Unobscured	Roe	Hind/doe	Under 1 yr	Small group (2-4)	Unaware of stalker	Facing right
1	1	1	137	40-49	<5	10-24	Deer Stalking Certificate 2	1-12 times per year	1-12 times per year	.24 calibre	100-125	2500-2999J	Standing	Stick(s)	Comfortable/steady	More than adequate time	Low neck	70	Quite bright	Fine	31-40 mph	Head wind	Stalked often	Open woodland	Vegetation <0.5m	Unobscured	Roe	Stag/buck	Under 1 yr	Alone	Unaware of stalker	Facing left
1	1	1	137	40-49	<5	10-24	Deer Stalking Certificate 2	1-12 times per year	1-12 times per year	.24 calibre	100-125	2500-2999J	Sitting/kneeling/crouching	Off elbows	Comfortable/steady	Sufficient time	Chest	122	Dull	Fog/Mist	0-10 mph	Head wind	Stalked regularly	Small woods/fields	Vegetation <0.5m	Partially obscured	Roe	Stag/buck	Mature adult	Alone	Unaware of stalker	Facing right
1	1	1	137	40-49	<5	10-24	Deer Stalking Certificate 2	1-12 times per year	1-12 times per year	.24 calibre	100-125	2500-2999J	Lying/prone	Flat rest	Comfortable/steady	Very little time	Chest	160	Dull	Fog/Mist	0-10 mph	From right	Stalked regularly	Bare hillside	Vegetation <0.5m	Unobscured	Red	Stag/buck	Mature adult	Alone	Suspicious	Facing left
1	1	1	137	40-49	<5	10-24	Deer Stalking Certificate 2	1-12 times per year	1-12 times per year	.24 calibre	100-125	2500-2999J	Standing	Stick(s)	Comfortable/steady	Sufficient time	Low neck	75	Very bright	Fine	11-20 mph	From right	Stalked regularly	Open/broken ground	Vegetation <0.5m	Unobscured	Red	Hind/doe	Mature adult	Alone	Unaware of stalker	Facing right
1	1	1	137	40-49	<5	10-24	Deer Stalking Certificate 2	1-12 times per year	1-12 times per year	.24 calibre	100-125	2500-2999J	Standing	Stick(s)	Comfortable/steady	Very little time	Chest	56	Dull	Rain	31-40 mph	Head wind	Stalked regularly	Thick woodland	Vegetation <0.5m	Unobscured	Roe	Hind/doe	Under 1 yr	Small group (2-4)	Suspicious	Facing right
1	1	1	137	40-49	<5	10-24	Deer Stalking Certificate 2	1-12 times per year	1-12 times per year	.24 calibre	100-125	2500-2999J	Standing	Stick(s)	Comfortable/steady	More than adequate time	Chest	90	Quite bright	Fine	21-30 mph	From left	Stalked regularly	Small woods/fields	Vegetation <0.5m	Partially obscured	Roe	Hind/doe	Young (1-2 yrs)	Alone	Unaware of stalker	Facing right
1	1	1	137	40-49	<5	10-24	Deer Stalking Certificate 2	1-12 times per year	1-12 times per year	.24 calibre	100-125	2500-2999J	Standing	Stick(s)	Comfortable/steady	Hurried	High neck	85	Dull	Fine	11-20 mph	Head wind	Stalked regularly	Open woodland	Vegetation <0.5m	Unobscured	Roe	Hind/doe	Mature adult	Alone	Suspicious	Facing left
1	1	1	145	50-59	5-14	<10	Deer Stalking Certificate 2	1-12 times per year	More than once per month	.24 calibre	100-125	2500-2999J	Standing	Flat rest	Comfortable/steady	Very little time	Chest	100	Quite dark	Fine	0-10 mph	From left	Stalked occasionally	Open woodland	Vegetation <1m	Unobscured	Roe	Stag/buck	Young (1-2 yrs)	Alone	Looking intently at stalker	Facing right
1	1	1	145	50-59	5-14	<10	Deer Stalking Certificate 2	1-12 times per year	More than once per month	.24 calibre	100-125	2500-2999J	Standing	Stick(s)	Comfortable/steady	More than adequate time	Chest	100	Dull	Fine	0-10 mph	From right	Stalked regularly	Thick woodland	Vegetation <1m	Unobscured	Roe	Stag/buck	Young (1-2 yrs)	Alone	Suspicious	Facing right
1	1	1	145	50-59	5-14	<10	Deer Stalking Certificate 2	1-12 times per year	More than once per month	.24 calibre	100-125	2500-2999J	Standing	Stick(s)	Comfortable/steady	More than adequate time	Low neck	80	Dull	Fine	0-10 mph	Head wind	Stalked regularly	Thick woodland	Vegetation <1m	Unobscured	Roe	Hind/doe	Young (1-2 yrs)	Alone	Unaware of stalker	Facing left
1	1	1	145	50-59	5-14	<10	Deer Stalking Certificate 2	1-12 times per year	More than once per month	.24 calibre	100-125	2500-2999J	Lying/prone	Flat rest	Comfortable/steady	More than adequate time	Chest	90	Very bright	Hail/Snow	0-10 mph	From left	Stalked often	Small woods/fields	Vegetation <1m	Unobscured	Roe	Hind/doe	Mature adult	Small group (2-4)	Unaware of stalker	Facing left
1	1	1	145	50-59	5-14	<10	Deer Stalking Certificate 2	1-12 times per year	More than once per month	.24 calibre	100-125	2500-2999J	Sitting/kneeling/crouching	Stick(s)	Comfortable/steady	Hurried	Chest	100	Very bright	Fine	0-10 mph	Head wind	Unknown/new area	Open/broken ground	Vegetation <1m	Partially obscured	Roe	Hind/doe	Mature adult	Alone	On the move	Facing right
1	1	1	145	50-59	5-14	<10	Deer Stalking Certificate 2	1-12 times per year	More than once per month	.24 calibre	100-125	2500-2999J	Standing	Stick(s)	Uncomfortable/unsteady	Hurried	Chest	80	Dull	Hail/Snow	11-20 mph	From left	Unknown/new area	Bare hillside	Bare ground	Unobscured	Red	Hind/doe	Mature adult	Alone	Looking intently at stalker	Head-on
1	1	0	145	50-59	5-14	<10	Deer Stalking Certificate 2	1-12 times per year	More than once per month	.24 calibre	100-125	2500-2999J	Standing	Stick(s)	Uncomfortable/unsteady	Hurried	Chest	90	Quite bright	Rain	11-20 mph	From left	Unknown/new area	Bare hillside	Bare ground	Unobscured	Roe	Hind/doe	Young (1-2 yrs)	Alone	Looking intently at stalker	Facing left
1	1	1	145	50-59	5-14	<10	Deer Stalking Certificate 2	1-12 times per year	More than once per month	.24 calibre	100-125	2500-2999J	High seat or vehicle	High seat rail	Comfortable/steady	More than adequate time	Chest	10	Very bright	Rain	11-20 mph	From right	Stalked often	Open/broken ground	Vegetation <0.5m	Unobscured	Roe	Stag/buck	Mature adult	Alone	Unaware of stalker	Facing right
1	1	1	145	50-59	5-14	<10	Deer Stalking Certificate 2	1-12 times per year	More than once per month	.24 calibre	100-125	2500-2999J	Sitting/kneeling/crouching	Stick(s)	Comfortable/steady	More than adequate time	Chest	10	Very bright	Rain	0-10 mph	From right	Unknown/new area	Bare hillside	Vegetation <0.5m	Unobscured	Roe	Stag/buck	Young (1-2 yrs)	Alone	Unaware of stalker	Facing left
1	1	1	145	50-59	5-14	<10	Deer Stalking Certificate 2	1-12 times per year	More than once per month	.24 calibre	100-125	2500-2999J	Sitting/kneeling/crouching	Unsupported/freehand	Comfortable/steady	Very little time	Chest	20	Very bright	Fog/Mist	0-10 mph	From behind	Unknown/new area	Open/broken ground	Vegetation <0.5m	Unobscured	Roe	Stag/buck	Young (1-2 yrs)	Alone	Unaware of stalker	Facing left
1	1	1	145	50-59	5-14	<10	Deer Stalking Certificate 2	1-12 times per year	More than once per month	.24 calibre	100-125	2500-2999J	Standing	Stick(s)	Comfortable/steady	Sufficient time	Chest	60	Very bright	Rain	11-20 mph	From right	Stalked regularly	Bare hillside	Vegetation <0.5m	Unobscured	Roe	Stag/buck	Young (1-2 yrs)	Alone	Unaware of stalker	Facing left
1	1	1	145	50-59	5-14	<10	Deer Stalking Certificate 2	1-12 times per year	More than once per month	.24 calibre	100-125	2500-2999J	Lying/prone	Bipod	Comfortable/steady	More than adequate time	Chest	100	Very bright	Fine	0-10 mph	Head wind	Stalked often	Bare hillside	Vegetation <0.5m	Unobscured	Roe	Stag/buck	Old	Alone	Unaware of stalker	Facing left
1	1	1	145	50-59	5-14	<10	Deer Stalking Certificate 2	1-12 times per year	More than once per month	.24 calibre	100-125	2500-2999J	High seat or vehicle	High seat rail	Comfortable/steady	More than adequate time	Chest	40	Very bright	Fine	11-20 mph	From right	Stalked often	Open/broken ground	Vegetation <0.5m	Unobscured	Roe	Stag/buck	Young (1-2 yrs)	Alone	Unaware of stalker	Facing left
1	1	1	145	50-59	5-14	<10	Deer Stalking Certificate 2	1-12 times per year	More than once per month	.24 calibre	100-125	2500-2999J	Sitting/kneeling/crouching	Stick(s)	Comfortable/steady	More than adequate time	Chest	70	Very bright	Fine	0-10 mph	From left	Stalked regularly	Small woods/fields	Vegetation <0.5m	Unobscured	Roe	Stag/buck	Young (1-2 yrs)	Alone	Unaware of stalker	Facing right
1	1	1	145	50-59	5-14	<10	Deer Stalking Certificate 2	1-12 times per year	More than once per month	.24 calibre	100-125	2500-2999J	High seat or vehicle	High seat rail	Comfortable/steady	More than adequate time	Chest	40	Very bright	Fine	21-30 mph	Head wind	Stalked occasionally	Open/broken ground	Vegetation <0.5m	Unobscured	Roe	Stag/buck	Young (1-2 yrs)	Alone	Unaware of stalker	Facing right
1	1	1	145	50-59	5-14	<10	Deer Stalking Certificate 2	1-12 times per year	More than once per month	.24 calibre	100-125	2500-2999J	Sitting/kneeling/crouching	Stick(s)	Comfortable/steady	Very little time	Chest	80	Quite bright	Fog/Mist	0-10 mph	Head wind	Not well known	Small woods/fields	Vegetation <0.5m	Unobscured	Roe	Stag/buck	Young (1-2 yrs)	Alone	Unaware of stalker	Facing right
1	1	1	148	40-49	5-14	<10	Deer Stalking Certificate 1	1-12 times per year	Less than once per year	.27 calibre	125-150	3500-3999J	Standing	Stick(s)	Comfortable/steady	Very little time	Chest	30	Very bright	Fine	0-10 mph	From left	Stalked regularly	Small woods/fields	Bare ground	Unobscured	Roe	Stag/buck	Under 1 yr	Small group (2-4)	Looking intently at stalker	Facing right
1	1	1	148	40-49	5-14	<10	Deer Stalking Certificate 1	1-12 times per year	Less than once per year	.27 calibre	125-150	3500-3999J	Lying/prone	Flat rest	Comfortable/steady	Sufficient time	Chest	70	Very bright	Fine	0-10 mph	From right	Stalked regularly	Small woods/fields	Vegetation <0.5m	Unobscured	Fallow	Stag/buck	Young (1-2 yrs)	Alone	Looking intently at stalker	Facing right
1	1	1	148	40-49	5-14	<10	Deer Stalking Certificate 1	1-12 times per year	Less than once per year	.27 calibre	125-150	3500-3999J	Lying/prone	Bipod	Comfortable/steady	Sufficient time	Chest	70	Very bright	Rain	0-10 mph	From right	Stalked occasionally	Bare hillside	Vegetation <0.5m	Heavily obscured	Roe	Stag/buck	Young (1-2 yrs)	Alone	About to run	Facing right
1	1	1	148	40-49	5-14	<10	Deer Stalking Certificate 1	1-12 times per year	Less than once per year	.27 calibre	125-150	3500-3999J	Standing	Stick(s)	Comfortable/steady	More than adequate time	Low neck	30	Very bright	Fine	0-10 mph	From left	Stalked regularly	Small woods/fields	Vegetation <0.5m	Partially obscured	Roe	Stag/buck	Mature adult	Alone	Looking intently at stalker	Head-on
1	1	1	148	40-49	5-14	<10	Deer Stalking Certificate 1	1-12 times per year	Less than once per year	.27 calibre	125-150	3500-3999J	Standing	Stick(s)	Comfortable/steady	More than adequate time	Head	25	Very bright	Fine	11-20 mph	No wind	Stalked often	Small woods/fields	Vegetation <1m	Heavily obscured	Roe	Stag/buck	Young (1-2 yrs)	Alone	Unaware of stalker	Head-on
1	1	1	148	40-49	5-14	<10	Deer Stalking Certificate 1	1-12 times per year	Less than once per year	.27 calibre	125-150	3500-3999J	Standing	Stick(s)	Comfortable/steady	Sufficient time	Chest	150	Quite bright	Fine	21-30 mph	From right	Unknown/new area	Fields	Vegetation <0.5m	Unobscured	Roe	Hind/doe	Young (1-2 yrs)	Small group (2-4)	Unaware of stalker	Facing right
1	1	1	148	40-49	5-14	<10	Deer Stalking Certificate 1	1-12 times per year	Less than once per year	.27 calibre	125-150	3500-3999J	High seat or vehicle	High seat rail	Comfortable/steady	Sufficient time	Chest	40	Quite bright	Fine	11-20 mph	From behind	Unknown/new area	Open woodland	Vegetation <0.5m	Unobscured	Roe	Hind/doe	Under 1 yr	Small group (2-4)	Unaware of stalker	Facing left
1	1	1	148	40-49	5-14	<10	Deer Stalking Certificate 1	1-12 times per year	Less than once per year	.27 calibre	125-150	3500-3999J	High seat or vehicle	High seat rail	Comfortable/steady	Sufficient time	Chest	40	Quite bright	Fine	11-20 mph	From behind	Unknown/new area	Open woodland	Vegetation <0.5m	Unobscured	Roe	Hind/doe	Under 1 yr	Small group (2-4)	Unaware of stalker	Facing right
1	1	1	148	40-49	5-14	<10	Deer Stalking Certificate 1	1-12 times per year	Less than once per year	.27 calibre	125-150	3500-3999J	Standing	Stick(s)	Uncomfortable/unsteady	Very little time	Chest	60	Dull	Fine	0-10 mph	Head wind	Unknown/new area	Thick woodland	Vegetation <1m	Unobscured	Roe	Hind/doe	Old	Small group (2-4)	About to run	Facing left
1	1	1	148	40-49	5-14	<10	Deer Stalking Certificate 1	1-12 times per year	Less than once per year	.27 calibre	125-150	3500-3999J	High seat or vehicle	High seat rail	Comfortable/steady	Hurried	Chest	25	Night shooting	Fine	0-10 mph	Head wind	Not well known	Thick woodland	Bare ground	Unobscured	Muntjac	Hind/doe	Old	Alone	Unaware of stalker	Facing right
1	1	1	148	40-49	5-14	<10	Deer Stalking Certificate 1	1-12 times per year	Less than once per year	.27 calibre	125-150	3500-3999J	Standing	Stick(s)	Comfortable/steady	Sufficient time	Chest	50	Very bright	Rain	0-10 mph	From behind	Stalked regularly	Open woodland	Woodland	Unobscured	Fallow	Hind/doe	Under 1 yr	Alone	Unaware of stalker	Facing right
1	1	1	148	40-49	5-14	<10	Deer Stalking Certificate 1	1-12 times per year	Less than once per year	.27 calibre	125-150	3500-3999J	High seat or vehicle	High seat rail	Comfortable/steady	Hurried	Chest	20	Twilight	Fine	0-10 mph	From left	Stalked occasionally	Thick woodland	Woodland	Unobscured	Fallow	Stag/buck	Mature adult	Alone	Unaware of stalker	Facing right
1	1	1	148	40-49	5-14	<10	Deer Stalking Certificate 1	1-12 times per year	Less than once per year	.27 calibre	125-150	3500-3999J	Lying/prone	Bipod	Comfortable/steady	Sufficient time	Chest	80	Very bright	Fine	0-10 mph	Head wind	Not well known	Bare hillside	Bare ground	Unobscured	Red	Hind/doe	Young (1-2 yrs)	Small group (2-4)	Looking intently at stalker	Facing right
1	1	0	148	40-49	5-14	<10	Deer Stalking Certificate 1	1-12 times per year	Less than once per year	.27 calibre	125-150	3500-3999J	Lying/prone	Bipod	Uncomfortable/unsteady	Hurried	Chest	80	Very bright	Fine	0-10 mph	From left	Not well known	Bare hillside	Bare ground	Unobscured	Red	Hind/doe	Mature adult	Small group (2-4)	About to run	Facing right
1	1	1	148	40-49	5-14	<10	Deer Stalking Certificate 1	1-12 times per year	Less than once per year	.27 calibre	125-150	3500-3999J	Lying/prone	Bipod	Comfortable/steady	Very little time	Chest	200	Very bright	Fog/Mist	0-10 mph	From right	Not well known	Bare hillside	Bare ground	Unobscured	Red	Hind/doe	Mature adult	Large group (5-10)	Looking intently at stalker	Facing right
1	1	1	148	40-49	5-14	<10	Deer Stalking Certificate 1	1-12 times per year	Less than once per year	.27 calibre	125-150	3500-3999J	Lying/prone	Bipod	Comfortable/steady	Sufficient time	Low neck	100	Very bright	Fine	0-10 mph	From left	Unknown/new area	Bare hillside	Bare ground	Unobscured	Red	Hind/doe	Mature adult	Large group (5-10)	Looking intently at stalker	Head-on
1	1	1	148	40-49	5-14	<10	Deer Stalking Certificate 1	1-12 times per year	Less than once per year	.27 calibre	125-150	3500-3999J	Lying/prone	Bipod	Comfortable/steady	Hurried	Chest	120	Very bright	Fine	0-10 mph	From left	Unknown/new area	Bare hillside	Bare ground	Unobscured	Red	Hind/doe	Mature adult	Large group (5-10)	Looking intently at stalker	Facing left
1	1	1	148	40-49	5-14	<10	Deer Stalking Certificate 1	1-12 times per year	Less than once per year	.27 calibre	125-150	3500-3999J	Lying/prone	Bipod	Comfortable/steady	Hurried	Chest	120	Very bright	Fine	0-10 mph	From left	Unknown/new area	Bare hillside	Bare ground	Unobscured	Red	Hind/doe	Mature adult	Large group (5-10)	Looking intently at stalker	Facing left
1	0		148	40-49	5-14	<10	Deer Stalking Certificate 1	1-12 times per year	Less than once per year	.27 calibre	125-150	3500-3999J	Lying/prone	Bipod	Comfortable/steady	Sufficient time	Chest	180	Very bright	Fine	0-10 mph	From left	Unknown/new area	Bare hillside	Bare ground	Unobscured	Red	Hind/doe	Mature adult	Large group (5-10)	Looking intently at stalker	Facing right
1	1	1	148	40-49	5-14	<10	Deer Stalking Certificate 1	1-12 times per year	Less than once per year	.27 calibre	125-150	3500-3999J	High seat or vehicle	High seat rail	Comfortable/steady	More than adequate time	Chest	40	Quite dark	Fine	0-10 mph	From left	Stalked occasionally	Open woodland	Vegetation <0.5m	Unobscured	Roe	Hind/doe	Old	Small group (2-4)	Unaware of stalker	Facing right
1	1	1	148	40-49	5-14	<10	Deer Stalking Certificate 1	1-12 times per year	Less than once per year	.27 calibre	125-150	3500-3999J	High seat or vehicle	High seat rail	Comfortable/steady	Hurried	Chest	100	Quite bright	Fine	0-10 mph	From left	Stalked occasionally	Open woodland	Vegetation <0.5m	Unobscured	Roe	Hind/doe	Mature adult	Small group (2-4)	About to run	Facing right
1	1	1	148	40-49	5-14	<10	Deer Stalking Certificate 1	1-12 times per year	Less than once per year	.27 calibre	125-150	3500-3999J	High seat or vehicle	High seat rail	Comfortable/steady	More than adequate time	Chest	50	Quite bright	Fine	0-10 mph	From behind	Stalked occasionally	Open woodland	Vegetation <0.5m	Unobscured	Roe	Hind/doe	Mature adult	Small group (2-4)	Unaware of stalker	Head-on
1	1	1	148	40-49	5-14	<10	Deer Stalking Certificate 1	1-12 times per year	Less than once per year	.27 calibre	125-150	3500-3999J	High seat or vehicle	High seat rail	Comfortable/steady	More than adequate time	Chest	50	Quite bright	Fine	0-10 mph	From behind	Stalked occasionally	Open woodland	Vegetation <0.5m	Unobscured	Roe	Hind/doe	Under 1 yr	Small group (2-4)	Unaware of stalker	Facing left
[truncated: 21,686 more rows]
